# Supplementary material for: Rock organic carbon oxidation CO2 release offsets silicate weathering sink
Source: Nature. 2023 Oct 4;623(7986):329–33. doi: 10.1038/s41586-023-06581-9 (PMC10632139; doi:10.1038/s41586-023-06581-9)
Supplement: Supplementary file 2 — Table 1 includes Re sample data, catchment locations and other data used to calculate dissolved rhenium-derived OCpetro oxidation fluxes. Table 2 includes Re concentration data from the Re flux dataset9 used in this study. Table 3 includes data on riverbed material and its OC and Re concentrations. Table 4 includes outputs of global river silicate weathering10 compared with our OCpetro oxidation model outputs. Table 5 contains the rock type classification for mapping characteristic OCpetro stocks. [file 41586_2023_6581_MOESM2_ESM.xlsx]

## Sheet: Table S1 - Re & OCox fluxes
River	Latitude (Re sample)	Longitude (Re sample)	Latitude (GIS drainage)	Longitude (GIS drainage)	Drainage Area upstream of Re sample (km2) (Re sample)		Qw gauge drainage area (km2)	Average Runoff (mm yr-1)	REF		[Re]diss (average) pMol/L	[Re]diss (average) ppt (ng/kg = ng/L)	REF		OCpetro oxidation yield (Re-based proxy) tC km-2 yr-1	plusSD	minusSD	note/method	REF		OCpetro oxidation flux (Re-based proxy) tC yr-1	plusSD	minusSD		OCpetro oxidation flux (scaling-model output) tC yr-1	min	max		Land2Sea Suspended Sediment Yield (Peucker‐Ehrenbrink 2009) t km-2 yr-1
Wulu	23.124	121.157	23.1312	121.16	621.269		638.78	2200	Dadson2003		13.8648	2.58172	Hilton2014		12	10		Monte Carlo	Hilton2014		7455.23	6212.69			4430.8	4033.47	5633.47
Yenping	22.9	121.077	22.8993	121.074	452.846		476.16	2100	Dadson2003		12.9836	2.41764	Hilton2014		11	8		Monte Carlo	Hilton2014		4981.3	3622.77			2715.99	2472.62	3454.97
Hsiukuluan	23.429	121.303	23.4268	121.308	247.919		249.04	2500	Dadson2003		10.2851	1.91516	Hilton2014		10	8		Monte Carlo	Hilton2014		2479.19	1983.35			301.405	271.333	397.795		11117.3
Hualien	23.924	121.591	23.9229	121.597	1497.1		1506	2100	Dadson2003		19.7548	3.67848	Hilton2014		17	13		Monte Carlo	Hilton2014		25450.7	19462.3			2129	1920.96	2780.36		15272.2
Liwu	24.179	121.492	24.1812	121.493	431.937		435	2400	Dadson2003		20.6279	3.84107	Hilton2014		20	15		Monte Carlo	Hilton2014		8638.74	6479.05			2458.69	2235.7	3134.63
Chenyoulan	23.715	120.838	23.7171	120.845	415.701		367.04	1900	Dadson2003		8.69924	1.61986	Hilton2014		7	5		Monte Carlo	Hilton2014		2909.91	2078.51			6127.93	5579.88	7774.12
Upper Chenyoulan	23.607	120.887	23.6067	120.896	211.323		205	2000	Dadson2003		4.6888	0.873088	Hilton2014		4	3		Monte Carlo	Hilton2014		845.291	633.968			3701.9	3370.09	4697.29
Laonung	22.997	120.63	22.9979	120.637	889.338		853	1900	Dadson2003		4.98605	0.928437	Hilton2014		4	3		Monte Carlo	Hilton2014		3557.35	2668.02			12091.5	11012	15317.1
Taimarli	22.595	120.934	22.5905	120.932	179.629		189.61	2300	Dadson2003		5.63418	1.04912	Hilton2014		5	4		Monte Carlo	Hilton2014		898.147	718.517			1693.06	1543.54	2139.72
Chihpen	22.696	121.014	22.696	121.014	160.189		165.96	2400	Dadson2003		7.69259	1.43241	Hilton2014		7	5		Monte Carlo	Hilton2014		1121.33	800.947			645.637	588.616	818.859
Hokitika	-42.9517	171.02	-42.9505	171.02	384.804		349.379	6535	Hicks2011		1.60454	0.298777	Horan2017		15	7	5	Monte Carlo	Horan2017		5772.06	2693.63	1924.02		1612.09	1468.75	2052.59		15500
Whataroa	-43.2855	170.403	-43.2848	170.404	450.316		453.666	7923	Hicks2011		1.81423	0.337822	Horan2017		14	9	5	Monte Carlo	Horan2017		6304.42	4052.84	2251.58		2274.51	2071.65	2888.17		8149.41
Waiho	-43.4186	170.18	-43.4186	170.18	61.1166		67.008	5900	Jacobson&Blum2003		6.43322	1.19791	Horan2017		30	20	11	Monte Carlo	Horan2017		1833.5	1222.33	672.282		23.8212	21.4662	31.5854		14285.7
Haast	-43.8572	169.054	-43.8572	169.054	1345.31		1312.26	7412	Hicks2011		1.75237	0.326304	Horan2017		15	8	5	Monte Carlo	Horan2017		20179.6	10762.5	6726.53		1471.47	1323.38	1939.68		5900
Kolyma	68.5229	160.981	68.5229	160.981	649614		653500	201.989	Miller2011		2.9	0.54	Miller2011		0.15	0.14	0.05	Monte Carlo	this study		97442.1	90945.9	32480.7		405341	369245	515454		15.5385
Lena	66.7664	123.397	66.852	123.494	2.21356e+06		2441816	217.052	Miller2011		2.9	0.54	Miller2011		0.14	0.13	0.05	Monte Carlo	this study		309898	287763	110678		1141431	1041384	1447645		8.41463
Ob	66.5414	66.4722	66.5428	66.4831	2.67004e+06		2760465	146.352	Miller2011		12.5	2.32759	Miller2011		0.51	0.48	0.17	Monte Carlo	this study		1.36172e+06	1.28162e+06	453907		1306094	1188653	1668589		5.18395
Yenisei	67.4344	86.3908	67.4389	86.4249	2.50097e+06		2579365	240.369	Miller2011		6.5	1.21035	Miller2011		0.42	0.39	0.14	Monte Carlo	this study		1.05041e+06	975378	350136		778322	709913	989357		1.85039
Mackenzie	67.4521	-133.739	67.4521	-133.739	1.65244e+06		1712738	179.245	Miller2011		16.2	3.01655	Miller2011		0.78	0.75	0.26	Monte Carlo	this study		1.2889e+06	1.23933e+06	429634		1614764	1472815	2047312		69.6629
Connecticut	41.4853	-72.5142	41.4879	-72.5097	28305.2		26509.5	535.657	Miller2011		14.4	2.68138	Miller2011		2.28	2.15	0.76	Monte Carlo	this study		64535.7	60856.1	21511.9		4297.09	3896.49	5533.23		9.4304
Housatonic	41.3852	-72.5066	41.3852	-73.1729	3987.93		2500	960	Miller2011		6.7	1.24759	Miller2011		1.84	1.67	0.58	Monte Carlo	this study		7337.8	6659.85	2313		521.529	471.876	674.03		149.254
Hudson	42.7611	-73.97	42.7622	-73.6839	21106.8		34000	508.824	Miller2011		7.2	1.34069	Miller2011		1.04	0.92	0.34	Monte Carlo	this study		21951.1	19418.3	7176.32		12194.5	11063.8	15782.3		17.6471
Saint Lawence	45.8586	-73.2397	45.8661	-73.2612	941472		1100000	406.364	Miller2011		24	4.46897	Miller2011		2.65	2.53	0.83	Monte Carlo	this study		2.4949e+06	2.38192e+06	781421		249922	228980	314380		3.63636
Olfusa`	63.9383	-21.0083	63.939	-21.0063	5683.85		6000	2316.67	Miller2011		1.74	0.324	Miller2011		0.89	0.83	0.29	Monte Carlo	this study		5058.63	4717.59	1648.32		79.4337	72.0413	102.35		146.341
Rhine	50.9481	6.9714	50.948	6.97052	144293		185000	375.135	Miller2011		57	10.6138	Miller2011		6.06	5.72	1.99	Monte Carlo	this study		874415	825355	287143		126377	114890	161276		14.8649
Þjo´rsa`	63.93	-20.64	63.9432	-20.6027	7131.83		6981.5	1804.77	Miller2011		4.1	0.763449	Miller2011		1.86	1.71	0.59	Monte Carlo	this study		13265.2	12195.4	4207.78		90.4973	82.1168	116.514		506.849
Amazon	0.0333	-51.05	-0.667153	-51.0808	5.88899e+06		6133120	1074.49	Miller2011		1.8	0.335173	Miller2011		0.5	0.48	0.16	Monte Carlo	this study		2.94449e+06	2.82671e+06	942238		5413451	4970427	6767711		122.939
Orange	-28.0833	16.8917	-28.0836	16.8921	880480		945000	12.0635	Miller2011		37	6.88966	Miller2011		0.1	0.09	0.03	Monte Carlo	this study		88048	79243.2	26414.4		256669	233166	333741		94.1799
Zaire/Congo	-4.299	15.2777	-4.29536	15.2754	3.61926e+06		3710000	323.45	Miller2011		3	0.558621	Miller2011		0.27	0.26	0.09	Monte Carlo	this study		977201	941009	325734		391487	358146	495985		8.8529
Brahmaputra	24.4084	89.7986	24.409	89.7929	520084		595000	857.143	Miller2011		4.4	0.819311	Miller2011		0.97	0.89	0.32	Monte Carlo	this study		504481	462874	166427		1513074	1385825	1893687		1032.79
Ganga	24.0553	89.0314	24.0531	89.0287	941694		1033052	477.227	Miller2011		3.9	0.726207	Miller2011		0.48	0.43	0.16	Monte Carlo	this study		452013	404929	150671		830696	757383	1054238		507.235
Indus	25.4422	68.3164	25.4424	68.3162	843806		1.02587e+06	55.5628	Miller2011		29	5.4	Miller2011		0.46	0.42	0.15	Monte Carlo	this study		388151	354399	126571		1331533	1213407	1687255		255.692
Meghna	23.5993	90.6102	23.6046	90.6059	69733.5		87500	1268.57	Miller2011		1.4	0.26069	Miller2011		0.37	0.34	0.12	Monte Carlo	this study		25801.4	23709.4	8368.01		132113	120752	166480
Fly	-8.415	143.242	-8.27733	142.404	63348.7		64500	2186.05	Miller2011		53	9.86897	Miller2011		32.93	31.09	10.34	Monte Carlo	this study		2.08607e+06	1.96951e+06	655025		38466.4	35154.2	48405.8		1240.31
Kikori	-7.6809	144.835	-7.52423	144.815	16552		13200	3030.3	Miller2011		9.3	1.73173	Miller2011		8.11	7.62	2.65	Monte Carlo	this study		134237	126126	43862.9		3130.38	2844.03	4044.44
Purari	-7.7017	143.832	-7.43026	143.656	31646.7		31000	2713.87	Miller2011		3.4	0.633104	Miller2011		1.85	1.77	0.62	Monte Carlo	this study		58546.3	56014.6	19620.9		30045.3	27448.7	37897.7		2580.65
Red	21.0544	105.847	21.0578	105.853	136968		162500	756.923	Miller2011		13.3	2.47655	Miller2011		2.78	2.55	0.89	Monte Carlo	this study		380772	349269	121902		332247	303530	418687
Sepik	-3.9051	144.54	-3.90094	144.469	79738.8		78350	1531.59	Miller2011		1.64	0.305379	Miller2011		0.4	0.37	0.14	Monte Carlo	this study		31895.5	29503.4	11163.4		82313.5	75280.2	103351		562.604
Copper	60.4453	-145.067	60.462	-144.91	65266.6		62678	544.051	Miller2011		9.3	1.73173	Miller2011		1.35	1.31	0.43	Monte Carlo	this study		88109.9	85499.3	28064.6		94973.2	86288.1	120943		1123.05
Fraser	49.5056	-121.414	49.5056	-121.414	215642		236350	473.873	Miller2011		5.3	0.986897	Miller2011		0.7	0.66	0.23	Monte Carlo	this study		150950	142324	49597.8		179613	163159	229816		73.6249
Andalien	-36.8019	-73.9667	-36.7553	-73.0362	772.858		850	564.706	Miller2011		7.2	1.34069	Miller2011		1.1	1.03	0.37	Monte Carlo	this study		850.144	796.044	285.958		21.0402	19.1006	27.0887
Biobı´o	-36.8088	-73.0979	-36.8129	-73.0998	24214.6		24782	1278.75	Miller2011		4.9	0.912414	Miller2011		1.64	1.45	0.52	Monte Carlo	this study		39712	35111.2	12591.6		2172.8	1973.61	2788.97
Itata	-36.6242	-72.6957	-36.6262	-72.4863	9411.28		11385	1000.44	Miller2011		1.14	0.212276	Miller2011		0.13	0.12	0.06	Monte Carlo	this study		1223.47	1129.35	564.677		785.952	714.577	1006.46
Maipo	-33.6288	-70.3548	-33.6288	-70.3538	3151.15		15157	207.165	Miller2011		53	9.86897	Miller2011		2.72	2.57	0.88	Monte Carlo	this study		8571.14	8098.47	2773.02		2616.33	2387.34	3296.71
Maule	-35.7236	-71.1763	-35.7236	-71.1763	5536.02		20865	860.772	Miller2011		7.4	1.37793	Miller2011		0.83	0.78	0.41	Monte Carlo	this study		4594.9	4318.1	2269.77		470.244	426.79	608.802
Tinguiririca	-34.6125	-70.9818	-34.6153	-70.9828	1852.3		15157	354.952	Miller2011		20	3.72414	Miller2011		1.91	1.83	0.62	Monte Carlo	this study		3537.9	3389.71	1148.43		363.407	331.519	461.708
Tolten	-39.0109	-73.0818	-39.0123	-73.0805	8102.28		8040	2288.56	Miller2011		1.88	0.350069	Miller2011		1.08	1	0.35	Monte Carlo	this study		8750.46	8102.28	2835.8		1971.98	1792.04	2530.35
Yukon at Pilot	61.9486	-162.908	61.9035	-162.899	822740		831400	253.789	Dornblaser&Streigl2009		13.4	2.49517	Miller2011		0.93	0.87	0.3	Monte Carlo	this study		765148	715783	246822		759845	692015	966628		72.2892
Yamuna	30.5115	77.8334	30.5115	77.8334	2342.95		9600		Dalai2002		14.1	2.62552	Dalai2002		4			AV	Dalai2002		9371.81				8816.04	8036.62	11159.4
Mackenzie	67.453	-133.74			1.67551e+06		1680000	134.325	Environment Canada		16.2722	3.03	Horan2019		0.63	0.11	0.09	Monte Carlo	HiltonWest2020		1.05557e+06	184306	150795		1614764	1472815	2047312
Peel	67.3313	-134.866	67.3313	-134.866	70537.3		70600	240.194	Environment Canada		19.1185	3.56	Horan2019		1.32	0.31	0.27	Monte Carlo	HiltonWest2020		93109.2	21866.6	19045.1		184997	168521	234849		594.306
Arctic Red	67.4394	-133.753	67.4294	-133.758	23065.8		18600	211.071	Environment Canada		18.2055	3.39	Horan2019		1.09	0.28	0.23	Monte Carlo	HiltonWest2020		25141.7	6458.43	5305.14		53465.2	48786.4	67724.1		1021.46
Liard	61.8234	-121.298	61.8127	-121.271	277500		275000	222.938	Environment Canada		21.8574	4.07	Horan2019		1.4	0.25	0.21	Monte Carlo	HiltonWest2020		388500	69375	58275		451868	411175	576112
Kosnipata @ Wayqecha	-13.1622	-71.5889	-13.1622	-71.5889	50.2053		49	3000	Clark2014, Clark2017			0.73	Dellinger2023		15.1	10.7	8.1	Monte Carlo	Dellinger2023		758.101	537.197	406.663		501.156	455.159	635.88
Kosnipata @ San Pedro	-13.0574	-71.5444	-13.0574	-71.5444	172.515		161	2800	Clark2014, Clark2017			0.53	Dellinger2023		10.1	4.2	2.5	Monte Carlo	Dellinger2023		1742.4	724.563	431.287		2244.16	2039.03	2847.87
Alto Madre de Dios @MLC	-12.7889	-71.3905	-12.7897	-71.3897	5835.63		6025	2057	Ballew			0.62	Dellinger2023		9.7	6.8	5.3	Monte Carlo	Dellinger2023		56605.6	39682.3	30928.8		46426.6	42159.6	58940.5
Madre de Dios @CIRCA	-12.5727	-70.1008	-12.5736	-70.102	15888		27830	1858	Ballew			0.69	Dellinger2023		11.2	8	6	Monte Carlo	Dellinger2023		177946	127104	95328.3		56675.3	51497.8	72023.4
Alto Madre de Dios @BocaManu	-12.2902	-70.9347	-12.2902	-70.9337	7640.55		7233	2487	AbastosLara1987			0.7	Dellinger2023		15.5	7.1	4.5	Monte Carlo	Dellinger2023		118428	54247.9	34382.5		49699.4	45138.2	63110.6
Manu	-12.2661	-70.9435	-12.2664	-70.9423	13375.9		13449	2135	AbastosLara1987			0.93	Dellinger2023		17.8	11	7.3	Monte Carlo	Dellinger2023		238092	147135	97644.3		9427.12	8578.21	12016.3
Polluted rivers, not used in calculations.
Yangtze	30.2872	111.526	30.2886	111.528	997376		1808000	513.274	Miller2011		55	10.2414	Miller2011		7.77	7.35	2.45	Monte Carlo	this study		7.74961e+06	7.33072e+06	2.44357e+06		3.91086e+06
Mississippi	29.9208	-90.1353	29.9187	-90.1372	3.18232e+06		3270000	161.774	Miller2011		57	10.6138	Miller2011		2.57	2.24	0.83	Monte Carlo	this study		8.17856e+06	7.12839e+06	2.64132e+06		1.93174e+06
Danube	47.5	19.05	47.4993	19.0438	184809		802843	257.834	Miller2011		74	13.7793	Miller2011		5.16	4.91	1.67	Monte Carlo	this study		953612	907410	308630		629117

## Sheet: Table S2 - Miller
	Mo	Re	Cl	SO4	Na	Mg	Ca	K	Rb	Sr	Ba		area	Runoff		Re* pmol	Na* μmol	SO4* μmol		Re in Sulfide pmol		Re in silicate pmol			Re/OC min	Re/OC max
River	nmol/kg	pmol/kg	μmol/kg	μmol/kg	μmol/kg	μmol/kg	μmol/kg	μmol/kg	nmol/kg	nmol/kg	nmol/kg		km2	mm/yr		1.4×10-3 pmol μmol-1	0.8	0.53		Min (Re/S = 2×10-4 )	Max (Re/S = 4×10-3 )	Min (Re/Na = 4×10-4)	Min (Re/Na = 2×10-3)		g/g	g/g
Kolyma	1.47	2.9	92	100	55	870	250	15		230	42		653500	202		2.7712	-18.6	51.24		0.02	0.4	0.022	0.11		2.5e-08	1.262e-06
Lena	3	2.9	260	96	370	178	380	16	5.3	800	78		2441816	217		2.536	162	-41.8		0.0192	0.384	0.148	0.74		2.5e-08	1.262e-06
Ob	3.9	12.5	135	83	300	185	460	28	4.7	500	66		2760465	146		12.311	192	11.45		0.0166	0.332	0.12	0.6		2.5e-08	1.262e-06
Yenisei	3.5	6.5	168	73	200	131	360	10	1	600	49		2579365	240		6.2648	65.6	-16.04		0.0146	0.292	0.08	0.4		2.5e-08	1.262e-06
Mackenzie	10.1	16.2	240	380	350	358	870	23	7	1300	280		1712738	179		15.864	158	252.8		0.076	1.52	0.14	0.7		2.5e-08	1.262e-06
Connecticut	7.8	14.4											26510	536		14.4				0	0	0	0		2.5e-08	1.262e-06
Housatonic	5.5	6.7											2500	960		6.7				0	0	0	0		2.5e-08	1.262e-06
Hudson	3.2	7.2	660	125									34000	509		6.276				0.025	0.5	0	0		2.5e-08	1.262e-06
Mississippi	21	57	640	510	660								3270000	162		56.104	148	170.8		0.102	2.04	0.264	1.32		2.5e-08	1.262e-06
Saint Lawrence	12.1	24	580	230	520	292	810	35	10	1200	109		1100000	406		23.188	56	-77.4		0.046	0.92	0.208	1.04		2.5e-08	1.262e-06
Olfusa	1.04	1.74	153	24	300	565	100	12	2		3300		6000	2317		1.5258	177.6	-57.09		0.0048	0.096	0.12	0.6		2.5e-08	1.262e-06
Rhine	10.8	57	1210	400	800	356	1500	78	24	2600	190		185000	375		55.306	-168	-241.3		0.08	1.6	0.32	1.6		2.5e-08	1.262e-06
Þjo´rsa`	4.1	4.1	86	61	320	631	100	11			13		6982	1805		3.9796	251.2	15.42		0.0122	0.244	0.128	0.64		2.5e-08	1.262e-06
Amazon	0.89	1.8		92	10	678	170	30	40	150	240		6133120	1074		1.8	10	92		0.0184	0.368	0.004	0.02		2.5e-08	1.262e-06
Orange	24	37	2800	1210	3700	1090	1000	64	1.9	200	330		945000	12		33.08	1460	-274		0.242	4.84	1.48	7.4		2.5e-08	1.262e-06
Zaire/Congo	0.45	3	36	18	9	621	53	39	31	17	79		3710000	323		2.9496	-19.8	-1.08		0.0036	0.072	0.0036	0.018		2.5e-08	1.262e-06
Brahmaputra	11.1	4.4	43	156	180	217	620	58	27	500	89		595000	857		4.3398	145.6	133.21		0.0312	0.624	0.072	0.36		2.5e-08	1.262e-06
Ganga	10.7	3.9	67	79	220	194	620	79	14	450	140		1033052	477		3.8062	166.4	43.49		0.0158	0.316	0.088	0.44		2.5e-08	1.262e-06
Indus	36	29	840	57	530	472	1100	110	7	5700	300		1025867	56		27.824	-142	-388.2		0.0114	0.228	0.212	1.06		2.5e-08	1.262e-06
Meghna	2.4	1.4	80	50	240	146	240	31	17	170	45		87500	1269		1.288	176	7.6		0.01	0.2	0.096	0.48		2.5e-08	1.262e-06
Fly	59	53		190	210	118	870	20	5.6	90	70		64500	2186		53	210	190		0.038	0.76	0.084	0.42		2.5e-08	1.262e-06
Kikori	3.5	9.3		17	5.5	281	1100	9	5.4	90	37		13200	3030		9.3	5.5	17		0.0034	0.068	0.0022	0.011		2.5e-08	1.262e-06
Pearl	12.3	10.9	220	174	320	65.8	410	84	110	170	90		17200	453		10.592	144	57.4		0.0348	0.696	0.128	0.64		2.5e-08	1.262e-06
Purari	4	3.4		87	750	278	710	40	13	70	53		31000	2714		3.4	750	87		0.0174	0.348	0.3	1.5		2.5e-08	1.262e-06
Red	6.7	13.3	68	126	170	218	750	44	28	1100	190		162500	757		13.2048	115.6	89.96		0.0252	0.504	0.068	0.34		2.5e-08	1.262e-06
Sepik	2	1.64			610	243	250	24	14	18	89		78350	1532		1.64	610	0		0	0	0.244	1.22		2.5e-08	1.262e-06
Yangtze	15.8	55	310	420	440	373	700	47	15	1700	240		1808000	513		54.566	192	255.7		0.084	1.68	0.176	0.88		2.5e-08	1.262e-06
Copper	14.4	9.3	53	220	110	107	520	36	11	22	85		62678	544		9.2258	67.6	191.91		0.044	0.88	0.044	0.22		2.5e-08	1.262e-06
Fraser	7.9	5.3	21	98	9	126	410	16	10	50	57		236350	474		5.2706	-7.8	86.87		0.0196	0.392	0.0036	0.018		2.5e-08	1.262e-06
Yukon	12	13.4	65	280	120	297	790	38	21	60	230		831400	254		13.309	68	245.55		0.056	1.12	0.048	0.24		2.5e-08	1.262e-06
Andalien	1.26	7.2	153	6.2	510	162	320	36	15	80	57		850	565		6.9858	387.6	-74.89		0.00124	0.0248	0.204	1.02		2.5e-08	1.262e-06
Biobı´o	2.3	4.9	95	47	220	100	190	26	24	27	18		24782	1279		4.767	144	-3.35		0.0094	0.188	0.088	0.44		2.5e-08	1.262e-06
Itata	4.7	1.14	190	16.3	550	283	280	34	14	90	73		11385	1000		0.874	398	-84.4		0.00326	0.0652	0.22	1.1		2.5e-08	1.262e-06
Maipo	33	53	2500	3300	300	387	3700	70	70	10000	86		15157	207		49.5	-1700	1975		0.66	13.2	0.12	0.6		2.5e-08	1.262e-06
Maule	19	7.4	190	1740	370	129	290	33	46	44	22		20865	861		7.134	218	1639.3		0.348	6.96	0.148	0.74		2.5e-08	1.262e-06
Tinguiririca	14.4	20	139	460	280	112	510	28	41	70	23		15157	355		19.8054	168.8	386.33		0.092	1.84	0.112	0.56		2.5e-08	1.262e-06
Tolten	4.6	1.88	41	21	170	65.7	110	22	21	16	17		8040	2289		1.8226	137.2	-0.73		0.0042	0.084	0.068	0.34		2.5e-08	1.262e-06
Danube	10.8	74	1830	1030	2000	1200	1900	160	32	3300	400		802843	258		71.438	536	60.1		0.206	4.12	0.8	4		2.5e-08	1.262e-06

## Sheet: Table S3 - Riverbed material
Sample ID	River	Additional Location Information	Label	Date	Latitude	Longitude	Sample type	[OC] (%)	δ13Corg (permil)	Re (ppt)	Re (ppb)	Re/OC (ppb/%)	Reference
CAN13-02	Peel	Fort Macpherson	Mac-main	2013-07-19	67.3345	134.878	Bank	1.44	-26.6	4122	4.122	2.8625	Horan et al., 2019
CAN10-07	Peel	Fort MacPherson	Mac-main	2010-09-07	67.3313	134.866	BL	0.75	-28	2478	2.478	3.304	Horan et al., 2019
CAN10-50	Liard	Fort Simpson	Mac-main	2010-09-13	61.8234	121.298	BL**	0.14	-28.2	862	0.862	6.15714	Horan et al., 2019
CAN10-16	Mackenzie	Tsiigehtchic	Mac-main	2010-09-07	67.453	133.74	BL	0.16	-28	747	0.747	4.66875	Horan et al., 2019
CAN10-38	Mackenzie	Delta	Mac-main	2010-09-09	68.4092	134.081	BL	0.37	-28	1261	1.261	3.40811	Horan et al., 2019
CAN13-10	Ogilvie	Along Dempster	Peel-trib	2013-07-20	65.5679	138.178	Bank	0.9	-28.3	11354	11.354	12.6156	Horan et al., 2019
CAN13-07	Eagle River	Nr Eagle Plains	Peel-trib	2013-07-19	66.4433	136.711	Bank	1.48	-26.5	4453	4.453	3.00878	Horan et al., 2019
CAN13-28	Upper Engineer Creek	Dempster	Peel-trib	2013-07-22	65.1013	138.356	Bank	3.18		13315	13.315	4.18711	Horan et al., 2019
CAN13-31	Upper Engineer Creek (upstream Red Creek)	Dempster	Peel-trib	2013-07-22	65.1713	138.363	Bank	1.35	-28.9	13343	13.343	9.8837	Horan et al., 2019
CAN13-15	Blackstone	Dempster bridge	Peel-trib	2013-07-20	64.6059	138.341	Bank	0.93	-26.8	2488	2.488	2.67527	Horan et al., 2019
CAN13-24	West Blackstone	Dempster bridge	Peel-trib	2013-07-22	64.8352	138.362	Bedload-dredge	0.29	-27.1	1050	1.05	3.62069	Horan et al., 2019
CAN13-44	Rock	Dempster	Peel-trib	2013-07-23	66.9165	136.343	Bank	1.12	-29.6	8669	8.669	7.74018	Horan et al., 2019
CAN13-48	Unnamed	Dempster	Peel-trib	2013-07-23	67.1386	136.003	Bank	0.68	-27.5	2737	2.737	4.025	Horan et al., 2019
NZ14-15	Hokitika		WSA	2014-09-14	42.8943	171.134	River Bed Material	0.08	-25.2	104.9	0.1049	1.31125	Horan et al., 2017
NZ14-17	Hokitika		WSA	2014-09-14	42.8832	171.155	River Bed Material	0.09	-22.2	51.3	0.0513	0.57	Horan et al., 2017
NZ14-19	Hokitika		WSA	2014-09-14	42.9556	171.017	River Bed Material	0.11	-24.1	87.2	0.0872	0.792727	Horan et al., 2017
NZ14-21	Hokitika		WSA	2014-09-14	42.7455	171.001	River Bed Material	0.17	-23.3	71.6	0.0716	0.421176	Horan et al., 2017
NZ14-78	Hokitika		WSA	2014-09-26	44.2318	169.232	River Bed Material	0.17	-22.9	109.9	0.1099	0.646471	Horan et al., 2017
NZ14-80	Hokitika		WSA	2014-09-26	42.7455	171.001	River Bed Material	0.12	-23.5	73.4	0.0734	0.611667	Horan et al., 2017
NZ14-23	Wanganui		WSA	2014-09-15	43.1632	170.628	River Bed Material	0.08	-23.6	77.8	0.0778	0.9725	Horan et al., 2017
NZ14-25	Wanganui		WSA	2014-09-15	43.0359	170.45	River Bed Material	0.08	-24.6	53.1	0.0531	0.66375	Horan et al., 2017
NZ14-27	Poerua		WSA	2014-09-15	43.2063	170.521	River Bed Material	0.1	-21.1	94.4	0.0944	0.944	Horan et al., 2017
NZ14-29	Poerua		WSA	2014-09-15	43.1345	170.486	River Bed Material	0.14	-20.8	107.9	0.1079	0.770714	Horan et al., 2017
NZ14-38	Poerua		WSA	2014-09-16	43.1567	170.504	River Bed Material	0.17	-20.5	81.1	0.0811	0.477059	Horan et al., 2017
NZ14-31	Whataroa		WSA	2014-09-15	43.2935	170.412	River Bed Material	0.1	-24.3	236.2	0.2362	2.362	Horan et al., 2017
NZ14-33	Whataroa		WSA	2014-09-15	43.1609	170.377	River Bed Material	0.14	-23.2	47.4	0.0474	0.338571	Horan et al., 2017
NZ14-42	Whataroa		WSA	2014-09-16	43.2932	170.413	River Bed Material	0.12	-23.3	76.9	0.0769	0.640833	Horan et al., 2017
NZ14-35	Waitangitaona		WSA	2014-09-16	43.2824	170.308	River Bed Material	0.18	-20.8	251.5	0.2515	1.39722	Horan et al., 2017
NZ14-49	Callery		WSA	2014-09-16	43.3967	170.183	River Bed Material	0.08	-25.7	66.2	0.0662	0.8275	Horan et al., 2017
NZ14-45	Waiho		WSA	2014-09-16	43.4419	170.173	River Bed Material	0.1	-23.1	177.4	0.1774	1.774	Horan et al., 2017
NZ14-92	Waiho		WSA	2014-09-27	43.4181	170.181	River Bed Material	0.11	-23	103.7	0.1037	0.942727	Horan et al., 2017
NZ14-88	Waikupa		WSA	2014-09-27	43.4405	170.075	River Bed Material	0.16	-20.2	125.2	0.1252	0.7825	Horan et al., 2017
NZ14-90	Docherty Creek		WSA	2014-09-27	43.3849	170.133	River Bed Material	0.21	-21.2	111.9	0.1119	0.532857	Horan et al., 2017
NZ14-64	Fox		WSA	2014-09-18	43.4996	170.055	River Bed Material	0.13	-20.7	241.2	0.2412	1.85538	Horan et al., 2017
NZ14-65	Fox		WSA	2014-09-18	43.4996	170.055	River Bed Material	0.13	-20.6	172.1	0.1721	1.32385	Horan et al., 2017
NZ14-67	Fox		WSA	2014-09-19	43.487	170.03	River Bed Material	0.19	-20.3	235.7	0.2357	1.24053	Horan et al., 2017
NZ14-70	Cook		WSA	2014-09-19	43.4991	169.965	River Bed Material	0.18	-21.7	113.9	0.1139	0.632778	Horan et al., 2017
NZ14-72	Karangarua		WSA	2014-09-19	43.5752	169.805	River Bed Material	0.17	-22.8	76.1	0.0761	0.447647	Horan et al., 2017
NZ14-101	Karangarua		WSA	2014-09-30	43.635	169.957	River Bed Material	0.11	-23.1	74.5	0.0745	0.677273	Horan et al., 2017
NZ14-104	Karangarua		WSA	2014-10-01	43.6296	169.946	River Bed Material	0.18	-20.7	190.8	0.1908	1.06	Horan et al., 2017
NZ14-106	Karangarua		WSA	2014-10-01	43.6121	169.895	River Bed Material	0.16	-22.2	132.1	0.1321	0.825625	Horan et al., 2017
NZ14-96	Makawhio (Jacob's River)		WSA	2014-09-29	43.5733	169.679	River Bed Material	0.14	-21.7	93.2	0.0932	0.665714	Horan et al., 2017
NZ14-74	Paringa		WSA	2014-09-19	43.712	169.493	River Bed Material	0.11	-23.4	99.2	0.0992	0.901818	Horan et al., 2017
NZ14-76	Haast		WSA	2014-09-19	43.854	169.055	River Bed Material	0.13	-24.3	116.7	0.1167	0.897692	Horan et al., 2017
NZ14-115	Hooker Glacier		WSA	2014-10-04	44.0394	169.379	River Bed Material	0.06	-27	72.5	0.0725	1.20833	Horan et al., 2017
NZ14-119	Tasman River		WSA	2014-10-04	43.7071	170.171	River Bed Material	0.06	-26.9	82.1	0.0821	1.36833	Horan et al., 2017
NZ14-121	Jollie River		WSA	2014-10-05	43.8629	170.176	River Bed Material	0.06	-25.9	67.6	0.0676	1.12667	Horan et al., 2017
Liwu	Lushan, Pilushan, Tananao Schist (Green Schist, Marble, Black Schist)		Tw		24.1767	121.505	River Bed Material	0.23	-21.5	600	0.6	2.6087	Hilton et al., 2014
Hsiukuluan	Pilushan, Tananao Schist (Green Schist, Marble, Black Schist)		Tw		23.4859	121.405	River Bed Material	0.21	-21.7	960	0.96	4.57143	Hilton et al., 2014
Wulu	Pilushan, Tananao Schist (Green Schist, Black Schist)		Tw		23.1272	121.172	River Bed Material	0.17	-21.8	650	0.65	3.82353	Hilton et al., 2014
ER-CF-3 < 63 microns	Erlenbach Stream	Gauging station	Sw				Bedload	0.850939	-25.408	760	0.76	0.893131	Hilton et al., 2021
NZ18-06	Waiapu	Mata	NEC	2018-04-28	37.9491	178.212	River bedload	0.326548	-25.9333	611.265	0.611265	1.8719	this study
NZ18-08	Waiapu	Makarika	NEC	2018-04-28	37.9553	178.229	River bedload	0.515781	-24.1498	1093.57	1.09357	2.12022	this study
NZ18-10	Waiapu-H35		NEC	2018-04-28	37.8943	178.296	River bedload	0.407092	-25.8508	597.144	0.597144	1.46685	this study
NZ18-13	Waiapu	Waiorongomai	NEC	2018-04-28	37.8943	178.296	River bedload	0.210291	-22.4568	974.951	0.974951	4.6362	this study
NZ18-25	Waiapu		NEC	2018-04-30	37.9282	178.207	River bedload-fine	0.292568	-25.4455	614.017	0.614017	2.09872	this study
NZ18-34	Waiapu	Tapuaeroa@Pakihiroa Bridge	NEC	2018-05-01	37.8525	178.088	River bedload-fine	0.319167	-25.3598	303.264	0.303264	0.950175	this study
NZ18-37	Waiapu	Raparapaririki stream	NEC	2018-05-01	37.8518	178.091	River bedload-fine	0.234352	-24.5769	142.9	0.1429	0.609768	this study
NZ18-74	Waiapoa	Waikohu	NEC	2018-05-04	38.4694	177.665	River bedload	0.265994	-25.8807	367.902	0.367902	1.38312	this study
NZ18-83	Waiapoa	Waimatu river	NEC	2018-05-05	38.2679	177.857	River bedload	0.143621	-24.5959	574.459	0.574459	3.99981	this study
NZ18-85	Waiapoa	Waiapoa-Furthest upstream	NEC	2018-05-05	38.8666	177.255	River bedload	0.2149	-26.7878	1096.67	1.09667	5.10313	this study
NZ18-94	Waiapoa	Mangatu river@Whatatutu; right tributy of Waiapoa	NEC	2018-05-05	38.3802	177.824	River bedload	0.275719	-26.6276	1796.34	1.79634	6.51511	this study
NZ18-98	Waiapoa	Te karaka	NEC	2018-05-05	38.4618	177.876	River bedload	0.225315	-26.4351	1230.68	1.23068	5.46203	this study
R2250W_18_02	Huallpayuncha	Wayqecha	Andes		-13.161644	-71.588884	River Bed Material	0.331696		501.132	0.501132	1.51082	Dellinger et al., 2023
R2250E_18_02	Alipachanca	Wayqecha	Andes		-13.161644	-71.588884	River Bed Material	0.43		212.077	0.212077	0.493203	Dellinger et al., 2023
W170511	Kosnipata	Wayqecha	Andes		-13.161644	-71.588884	River Bed Material	0.368448		362.162	0.362162	0.982939	Dellinger et al., 2023
R2250_18_02	Kosnipata	Wayqecha	Andes		-13.161644	-71.588884	River Bed Material	0.380784		339.983	0.339983	0.892849	Dellinger et al., 2023
R2250 25.10.09	Kosnipata?	Wayqecha?	Andes				River Bed Material	0.455922		307.987	0.307987	0.675524	Dellinger et al., 2023
R2200	Kosnipata Tributary	Same as PER19-23	Andes		-13.12957	-71.57828	River Bed Material	0.525588		230.344	0.230344	0.438259	Dellinger et al., 2023
R2932	Kosnipata Tributary	Same as PER19-18	Andes		-13.183472	-71.608838	River Bed Material	0.488461		437.863	0.437863	0.896412	Dellinger et al., 2023
R3472_16_05_11	Kosnipata Tributary	Same as PER19-02	Andes		-13.2059	-71.6119	River Bed Material	0.546266		149.953	0.149953	0.274505	Dellinger et al., 2023
R1940_19_05_11	Kosnipata Tributary		Andes		-13.0869	-71.5638	River Bed Material	0.421683		153.835	0.153835	0.364812	Dellinger et al., 2023
R2040-031109	Kosnipata Tributary		Andes				River Bed Material	0.453449		115.621	0.115621	0.254982	Dellinger et al., 2023
S200511	Kosnipata	San Pedro	Andes		-13.057924	-71.544988	River Bed Material	0.331997		227.819	0.227819	0.686206	Dellinger et al., 2023
RPIL530_23_05	Rio Kosnipata?	Pillocota?	Andes		-12.9249	-71.3957	River Bed Material	0.0985717		260.84	0.26084	2.6462	Dellinger et al., 2023
RKOS550-TORRES	Rio Kosnipata	Pillocota	Andes		-12.9249	-71.3957	River Bed Material	0.305423		232.803	0.232803	0.76223	Dellinger et al., 2023

## Sheet: Table S4 - Net flux
RIVERBASIN	GRDC basin area (106 km2)	Model output OCpetro oxidation (MtC yr-1)	Model output OCpetro oxidation in tC/km2/yr-1	min (MtC yr-1)	max (MtC yr-1)	source		Moon basin area (106 km2)	CO2 silicate weathering consumption (109 mol/yr)	source	CO2 silicate weathering consumption in MtC yr-1	Scaled to GRDC basin area	CO2 silicate weathering consumption in tC/km2/yr-1		net weathering balance (MtC yr-1)	min	max		Basin average OCpetro (kg/m3)	Basin average slope (degrees)	Basin average denudation (mm/kyr) - model median output
AMAZON	5.96587	5.41938	0.908397	3.69676	10.4655	This study		4.724	570.98	Moon et al. 2014	6.85176	8.65299	1.45041		-3.23361	-4.95622	1.81256		14.3726	3.82155	24.5375
CONGO	3.70522	0.400276	0.10803	0.268073	0.803702	This study		3.5	151.75	Moon et al. 2014	1.821	1.92778	0.520286		-1.5275	-1.6597	-1.12407		4.59696	2.73751	11.1489
GODAVARI	0.310328	0.0201802	0.0650285	0.0133394	0.0414956	This study		0.312	72.74	Moon et al. 2014	0.87288	0.868202	2.79769		-0.848022	-0.854863	-0.826707		3.19596	2.44616	13.6097
MISSISSIPPI	3.24059	1.93174	0.596106	1.2608	4.05196	This study		2.953	220.77	Moon et al. 2014	2.64924	2.90725	0.897135		-0.975513	-1.64645	1.14471		22.8795	2.64098	16.1545
VISTULA	0.192617	0.127089	0.659803	0.0832362	0.267653	This study		0.194	69.45	Moon et al. 2014	0.8334	0.827459	4.29588		-0.70037	-0.744223	-0.559806		27.2237	1.654	14.3921
COLORADO	0.66112	0.524648	0.793574	0.344404	1.07988	This study		0.459	82	Moon et al. 2014	0.984	1.4173	2.14379		-0.892655	-1.0729	-0.337422		17.4469	6.36655	27.9307
KRISHNA	0.258781	0.015876	0.0613492	0.0106642	0.0321514	This study		0.27	27.16	Moon et al. 2014	0.32592	0.312377	1.20711		-0.296501	-0.301713	-0.280226		3.22049	1.97826	12.668
NARMADA	0.096083	0.0182989	0.190449	0.0120478	0.037787	This study		0.093	18.35	Moon et al. 2014	0.2202	0.2275	2.36774		-0.209201	-0.215452	-0.189713		7.58536	2.92982	17.0311
CAUVERY	0.078374	0.00384423	0.0490499	0.00254336	0.00794363	This study		0.084	13.02	Moon et al. 2014	0.15624	0.145776	1.86		-0.141931	-0.143232	-0.137832		3.22767	3.73928	13.3706
ODER	0.118812	0.0714264	0.601172	0.0468696	0.151019	This study		0.116	18.53	Moon et al. 2014	0.22236	0.22775	1.9169		-0.156324	-0.180881	-0.0767317		27.4211	1.45407	13.4589
YELLOW RIVER	0.962973	0.659261	0.68461	0.43796	1.32873	This study		0.988	65.99	Moon et al. 2014	0.79188	0.771821	0.801498		-0.11256	-0.333861	0.556906		12.0076	7.39833	34.4309
COLUMBIA	0.669397	0.70045	1.04639	0.452869	1.44615	This study		0.63	68.01	Moon et al. 2014	0.81612	0.867156	1.29543		-0.166706	-0.414287	0.578989		9.60664	11.4118	57.8147
ORINOCO	0.941418	0.642475	0.682455	0.431192	1.27686	This study		0.836	61.03	Moon et al. 2014	0.73236	0.824709	0.876029		-0.182234	-0.393517	0.452153		15.2135	3.98183	23.094
NEVA	0.281137	0.0603694	0.214733	0.0401016	0.125383	This study		0.226	12.11	Moon et al. 2014	0.14532	0.180774	0.643009		-0.120404	-0.140672	-0.0553904		10.9157	1.07718	10.9798
YUKON	0.832833	0.768949	0.923293	0.507252	1.55847	This study		0.817	70.63	Moon et al. 2014	0.84756	0.863985	1.03741		-0.0950363	-0.356733	0.694483		13.338	8.28139	39.7714
PECHORA	0.314228	0.278849	0.88741	0.190471	0.556873	This study		0.312	26.91	Moon et al. 2014	0.32292	0.325226	1.035		-0.046377	-0.134755	0.231647		46.4897	1.71007	14.6888
GUADIANA	0.066937	0.0321748	0.480673	0.0210803	0.0670074	This study		0.055	2.12	Moon et al. 2014	0.02544	0.0309614	0.462545		0.0012134	-0.00988112	0.036046		17.4492	3.33492	15.0741
GLOMAA	0.041132	0.0252226	0.613211	0.0166609	0.0516977	This study		0.043	1.14	Moon et al. 2014	0.01368	0.0130857	0.31814		0.0121369	0.00357519	0.038612		13.9058	6.99867	23.6039
GARONNE	0.056055	0.0450346	0.8034	0.0294261	0.093243	This study		0.056	1.48	Moon et al. 2014	0.01776	0.0177774	0.317143		0.0272572	0.0116487	0.0754656		17.9863	6.67358	32.8631
LIMPOPO	0.412563	0.0652536	0.158166	0.0431104	0.134959	This study		0.201	1.04	Moon et al. 2014	0.01248	0.0256159	0.0620896		0.0396377	0.0174945	0.109343		7.56161	1.90292	12.0872
YENISEY	2.5057	0.785692	0.313562	0.523396	1.58553	This study		2.496	59.1	Moon et al. 2014	0.7092	0.711956	0.284135		0.0737364	-0.18856	0.873578		8.30184	5.06836	27.7235
KOLYMA	0.652928	0.405999	0.621812	0.269409	0.819337	This study		0.653	27.25	Moon et al. 2014	0.327	0.326964	0.500766		0.0790346	-0.0575549	0.492373		10.5412	6.62954	30.9809
NILE	3.3532	0.372512	0.111091	0.248459	0.743231	This study		1.688	18.36	Moon et al. 2014	0.22032	0.437665	0.130521		-0.0651524	-0.189206	0.305566		5.59206	2.02684	12.2652
RIO GRANDE	0.673842	0.19081	0.283167	0.124809	0.396093	This study		0.535	1.44	Moon et al. 2014	0.01728	0.0217645	0.0322991		0.169045	0.103045	0.374329		9.4718	4.14921	21.453
XIJIANG	0.411924	0.437633	1.06241	0.289559	0.883179	This study		0.365	8.44	Moon et al. 2014	0.10128	0.1143	0.277479		0.323332	0.175258	0.768879		12.388	11.8991	51.8734
DANUBE	0.795318	0.629117	0.791025	0.41293	1.30055	This study		0.181	16.67	Moon et al. 2014	0.20004	0.87898	1.10519		-0.249864	-0.466051	0.421575		20.232	6.67012	33.1756
MACKENZIE	1.79564	1.85655	1.03392	1.22784	3.742	This study		1.643	77.36	Moon et al. 2014	0.92832	1.01457	0.565015		0.841982	0.213271	2.72743		21.462	4.63479	30.5267
MEKONG	0.783779	1.57685	2.01185	1.09345	2.97701	This study		0.788	15.98	Moon et al. 2014	0.19176	0.190733	0.24335		1.38611	0.902716	2.78628		32.4752	8.71432	44.7977
YANGTZE	1.7481	3.91086	2.2372	2.5974	7.74436	This study		1.458	151.25	Moon et al. 2014	1.815	2.17613	1.24486		1.73473	0.421267	5.56822		16.0041	13.0467	86.8745
Taken out because not confident in extrapolation (GRDC to Moon area difference too big)
EBRO	0.08545	0.0602992		0.0392189	0.125222	This study		0.013	5.59	Moon et al. 2014	0.06708	0.440922			-0.380623	-0.401703	-0.3157		11.979	8.13521	38.2238
PO	0.073275	0.191704		0.134197	0.354547	This study		0.002	0.15	Moon et al. 2014	0.0018	0.0659475			0.125757	0.0682494	0.288599		16.1741	12.2917	103.451
MAGDALENA	0.260743	0.21509		0.140555	0.44095	This study		0.009	1.79	Moon et al. 2014	0.02148	0.622307			-0.407217	-0.481752	-0.181357		12.2473	10.5341	49.2567
RHONE	0.096647	0.241965		0.166223	0.4621	This study		0.01	0.93	Moon et al. 2014	0.01116	0.107858			0.134107	0.058365	0.354242		33.398	10.5005	68.7106

## Sheet: Table S5 - Rock Classification
(This Study)		Parameterisation	Peng & Zhang 2007‡	Gard et al 2019	Representative density kg/m3	GLiM
Unit	Unit ID		Density (g/cm3)	Q1-Q3 density (g/cm3)		GLiM units	name
Parameterised globally
coarse siliciclastic	s	From USGS database*	1.7 - 2.7	2.6 - 2.7	2200	su	Unconsolidated sediments
						ss	Siliciclastic sedimentary rocks
carbonate	c	From USGS database*	2.5 - 2.8	2.8 - 2.9	2600	sc	Carbonate sedimentary rocks
fine-grained siliciclastic	sh	From USGS database*	2.0 - 2.7	2.7 - 3.0	2350	su_sh	Unconsolidated sediments, fine grained
						ss_sh	Siliciclastic sedimentary rocks, fine grained
black shale	shb	From USGS database*	2.0 - 2.7		2350	smshbs	mixed sedimentary rocks, fine grained, black shales mentioned
evaporite	e	From USGS database, no OM content	2.1 - 2.6§		2200	ev	Evaporites
igneous	ig	From USGS database*	2.5-3.1	2.7 - 3.0	2850	py	Pyroclastics
						va	Acid volcanic rocks
						vi	Intermediate volcanic rocks
						vb	Basic volcanic rocks
						pa	Acid plutonic rocks
						pi	Intermediate plutonic rocks
						pb	Basic plutonic rocks
metamorphic	m	From USGS database*	2.6 - 3.0	2.7 - 2.9	2750	mt	Metamorphics
marble	ma	From USGS database*	2.7 - 2.9		2800	mt_pu	Metmorphics, marble
water bodies	w	NA				wb	Water Bodies
ice and glaciers	i	NA				ig	Ice and Glaciers
no data	nd	NA				nd	No Data
Parameterised by continent
siliciclastic mixed grainsize	sm	59% fine-grained, 41% coarse-grained†				su_mx	Unconsolidated sediments, mixed grainsize
						ss_mx	Siliciclastic sedimentary rocks, mixed grainsize
mixed sedimentary, coarse-grained	sc	64% coarse-grained siliciclastic, 36% carbonate†				sm	mixed sedimentary rocks
mixed sedimentary, mixed grainsize	scm	47% fine-grained siliciclastic, 33% coarse-grained siliclastic, 20% carbonate†				sm_mx	mixed sedimentary rocks, mixed grainsize
mixed sedimentary, fine-grained	shc	70% fine-grained siliciclastic, 30% carbonate†				sm_sh	mixed sedimentary rocks, fine grained
*for USGS sample names see USGS_specnames table			‡S. Peng, J. Zhang, Engineering Geology for Underground Rocks (Springer Science & Business Media, 2007)
†Median reported, calibrated contributions by continent from Amiotte-Suchet et al. 2003			§G. E. Manger, “Porosity and bulk density of sedimentary rocks” (Geological Survey Bulletin 1144-E, U.S. Government Printing Office, 1963)
