# Supplementary material for: Rock organic carbon oxidation CO2 release offsets silicate weathering sink
Source: Nature. 2023 Oct 4;623(7986):329–33. doi: 10.1038/s41586-023-06581-9 (PMC10632139; doi:10.1038/s41586-023-06581-9)
Supplement: Supplementary file 3 — Source Data Fig. 2 [file 41586_2023_6581_MOESM3_ESM.xlsx]

## Sheet: panel a
RIVERBASIN	CO2 silicate weathering consumption (MtC yr-1)		Model output OC oxidation (MtC yr-1)	min (MtC yr-1)	max (MtC yr-1)		Net weathering balance (MtC yr-1)
AMAZON	8.65299		5.41938	3.69676	10.4655		-3.23361
CONGO	1.92778		0.400276	0.268073	0.803702		-1.5275
GODAVARI	0.868202		0.0201802	0.0133394	0.0414956		-0.848022
MISSISSIPPI	2.90725		1.93174	1.2608	4.05196		-0.975513
VISTULA	0.827459		0.127089	0.0832362	0.267653		-0.70037
COLORADO	1.4173		0.524648	0.344404	1.07988		-0.892655
KRISHNA	0.312377		0.015876	0.0106642	0.0321514		-0.296501
NARMADA	0.2275		0.0182989	0.0120478	0.037787		-0.209201
CAUVERY	0.145776		0.00384423	0.00254336	0.00794363		-0.141931
ODER	0.22775		0.0714264	0.0468696	0.151019		-0.156324
YELLOW RIVER	0.771821		0.659261	0.43796	1.32873		-0.11256
COLUMBIA	0.867156		0.70045	0.452869	1.44615		-0.166706
ORINOCO	0.824709		0.642475	0.431192	1.27686		-0.182234
NEVA	0.180774		0.0603694	0.0401016	0.125383		-0.120404
YUKON	0.863985		0.768949	0.507252	1.55847		-0.0950363
PECHORA	0.325226		0.278849	0.190471	0.556873		-0.046377
GUADIANA	0.0309614		0.0321748	0.0210803	0.0670074		0.0012134
GLOMAA	0.0130857		0.0252226	0.0166609	0.0516977		0.0121369
GARONNE	0.0177774		0.0450346	0.0294261	0.093243		0.0272572
LIMPOPO	0.0256159		0.0652536	0.0431104	0.134959		0.0396377
YENISEY	0.711956		0.785692	0.523396	1.58553		0.0737364
KOLYMA	0.326964		0.405999	0.269409	0.819337		0.0790346
NILE	0.437665		0.372512	0.248459	0.743231		-0.0651524
RIO GRANDE	0.0217645		0.19081	0.124809	0.396093		0.169045
XIJIANG	0.1143		0.437633	0.289559	0.883179		0.323332
DANUBE	0.87898		0.629117	0.41293	1.30055		-0.249864
MACKENZIE	1.01457		1.85655	1.22784	3.742		0.841982
MEKONG	0.190733		1.57685	1.09345	2.97701		1.38611
YANGTZE	2.17613		3.91086	2.5974	7.74436		1.73473

## Sheet: panel b
RIVERBASIN	Basin average denudation (mm/kyr) - model median output		Net weathering balance (MtC yr-1)	min	max
AMAZON	24.5375		-3.23361	-4.95622	1.81256
CONGO	11.1489		-1.5275	-1.6597	-1.12407
GODAVARI	13.6097		-0.848022	-0.854863	-0.826707
MISSISSIPPI	16.1545		-0.975513	-1.64645	1.14471
VISTULA	14.3921		-0.70037	-0.744223	-0.559806
COLORADO	27.9307		-0.892655	-1.0729	-0.337422
KRISHNA	12.668		-0.296501	-0.301713	-0.280226
NARMADA	17.0311		-0.209201	-0.215452	-0.189713
CAUVERY	13.3706		-0.141931	-0.143232	-0.137832
ODER	13.4589		-0.156324	-0.180881	-0.0767317
YELLOW RIVER	34.4309		-0.11256	-0.333861	0.556906
COLUMBIA	57.8147		-0.166706	-0.414287	0.578989
ORINOCO	23.094		-0.182234	-0.393517	0.452153
NEVA	10.9798		-0.120404	-0.140672	-0.0553904
YUKON	39.7714		-0.0950363	-0.356733	0.694483
PECHORA	14.6888		-0.046377	-0.134755	0.231647
GUADIANA	15.0741		0.0012134	-0.00988112	0.036046
GLOMAA	23.6039		0.0121369	0.00357519	0.038612
GARONNE	32.8631		0.0272572	0.0116487	0.0754656
LIMPOPO	12.0872		0.0396377	0.0174945	0.109343
YENISEY	27.7235		0.0737364	-0.18856	0.873578
KOLYMA	30.9809		0.0790346	-0.0575549	0.492373
NILE	12.2652		-0.0651524	-0.189206	0.305566
RIO GRANDE	21.453		0.169045	0.103045	0.374329
XIJIANG	51.8734		0.323332	0.175258	0.768879
DANUBE	33.1756		-0.249864	-0.466051	0.421575
MACKENZIE	30.5267		0.841982	0.213271	2.72743
MEKONG	44.7977		1.38611	0.902716	2.78628
YANGTZE	86.8745		1.73473	0.421267	5.56822

## Sheet: panel c
RIVERBASIN	Basin average OCpetro (kg/m3)		Net weathering balance (MtC yr-1)	min	max
AMAZON	14.3726		-3.23361	-4.95622	1.81256
CONGO	4.59696		-1.5275	-1.6597	-1.12407
GODAVARI	3.19596		-0.848022	-0.854863	-0.826707
MISSISSIPPI	22.8795		-0.975513	-1.64645	1.14471
VISTULA	27.2237		-0.70037	-0.744223	-0.559806
COLORADO	17.4469		-0.892655	-1.0729	-0.337422
KRISHNA	3.22049		-0.296501	-0.301713	-0.280226
NARMADA	7.58536		-0.209201	-0.215452	-0.189713
CAUVERY	3.22767		-0.141931	-0.143232	-0.137832
ODER	27.4211		-0.156324	-0.180881	-0.0767317
YELLOW RIVER	12.0076		-0.11256	-0.333861	0.556906
COLUMBIA	9.60664		-0.166706	-0.414287	0.578989
ORINOCO	15.2135		-0.182234	-0.393517	0.452153
NEVA	10.9157		-0.120404	-0.140672	-0.0553904
YUKON	13.338		-0.0950363	-0.356733	0.694483
PECHORA	46.4897		-0.046377	-0.134755	0.231647
GUADIANA	17.4492		0.0012134	-0.00988112	0.036046
GLOMAA	13.9058		0.0121369	0.00357519	0.038612
GARONNE	17.9863		0.0272572	0.0116487	0.0754656
LIMPOPO	7.56161		0.0396377	0.0174945	0.109343
YENISEY	8.30184		0.0737364	-0.18856	0.873578
KOLYMA	10.5412		0.0790346	-0.0575549	0.492373
NILE	5.59206		-0.0651524	-0.189206	0.305566
RIO GRANDE	9.4718		0.169045	0.103045	0.374329
XIJIANG	12.388		0.323332	0.175258	0.768879
DANUBE	20.232		-0.249864	-0.466051	0.421575
MACKENZIE	21.462		0.841982	0.213271	2.72743
MEKONG	32.4752		1.38611	0.902716	2.78628
YANGTZE	16.0041		1.73473	0.421267	5.56822
