# Supplementary material for: Rock organic carbon oxidation CO2 release offsets silicate weathering sink
Source: Nature. 2023 Oct 4;623(7986):329–33. doi: 10.1038/s41586-023-06581-9 (PMC10632139; doi:10.1038/s41586-023-06581-9)
Supplement: Supplementary file 4 — Source Data Extended Data Fig. 4 [file 41586_2023_6581_MOESM4_ESM.csv]

Rock_type	OC_by_weight%	Unit_ID
igneous	0.09	ig
igneous	0.09	ig
igneous	0.02	ig
igneous	0.04	ig
igneous	0.05	ig
igneous	0.01	ig
igneous	0.03	ig
igneous	0.02	ig
igneous	0.01	ig
igneous	0.01	ig
igneous	0.01	ig
igneous	0.01	ig
igneous	0.01	ig
igneous	0.01	ig
igneous	0.01	ig
igneous	0.02	ig
igneous	0.01	ig
igneous	0.01	ig
igneous	0.05	ig
igneous	0.01	ig
igneous	0.01	ig
igneous	0.05	ig
igneous	0.02	ig
igneous	0.01	ig
igneous	0.01	ig
igneous	0.01	ig
igneous	0.07	ig
igneous	0.01	ig
igneous	0.01	ig
igneous	0.01	ig
igneous	0.15	ig
igneous	0.04	ig
igneous	0.01	ig
igneous	0.03	ig
igneous	0.03	ig
igneous	0.01	ig
igneous	0.01	ig
igneous	0.04	ig
igneous	0.01	ig
igneous	0.02	ig
igneous	0.02	ig
igneous	0.03	ig
igneous	0.05	ig
igneous	0.01	ig
igneous	0.01	ig
igneous	0.01	ig
igneous	0.03	ig
igneous	0.03	ig
igneous	0.02	ig
igneous	0.04	ig
igneous	0.01	ig
igneous	0.04	ig
igneous	0.02	ig
igneous	0.02	ig
igneous	0.01	ig
igneous	0.01	ig
igneous	0.04	ig
igneous	0.02	ig
igneous	0.01	ig
igneous	0.01	ig
igneous	0.06	ig
igneous	0.01	ig
igneous	0.01	ig
igneous	0.11	ig
igneous	0.01	ig
igneous	0.05	ig
igneous	0.09	ig
igneous	0.02	ig
igneous	0.02	ig
igneous	0.01	ig
igneous	0.04	ig
igneous	0.01	ig
igneous	0.01	ig
igneous	0.01	ig
igneous	0.01	ig
igneous	0.01	ig
igneous	0.01	ig
igneous	0.01	ig
igneous	0.01	ig
igneous	0.01	ig
igneous	0.01	ig
igneous	0.01	ig
igneous	0.01	ig
igneous	0.01	ig
igneous	0.04	ig
igneous	0.02	ig
igneous	0.02	ig
igneous	0.01	ig
igneous	0.07	ig
igneous	0.03	ig
igneous	0.01	ig
igneous	0.08	ig
igneous	0.08	ig
igneous	0.01	ig
igneous	0.02	ig
igneous	0.01	ig
igneous	0.01	ig
igneous	0.01	ig
igneous	0.01	ig
igneous	0.01	ig
igneous	0.04	ig
igneous	0.04	ig
igneous	0.02	ig
igneous	0.07	ig
igneous	0.02	ig
igneous	0.02	ig
igneous	0.01	ig
igneous	0.04	ig
igneous	0.02	ig
igneous	0.01	ig
igneous	0.07	ig
igneous	0.07	ig
igneous	0.01	ig
igneous	0.03	ig
igneous	0.04	ig
igneous	0.02	ig
igneous	0.01	ig
igneous	0.03	ig
igneous	0.05	ig
igneous	0.07	ig
igneous	0.02	ig
igneous	0.01	ig
igneous	0.12	ig
igneous	0.05	ig
igneous	0.01	ig
igneous	0.06	ig
igneous	0.01	ig
igneous	0.01	ig
igneous	0.01	ig
igneous	0.02	ig
igneous	0.01	ig
igneous	0.01	ig
igneous	0.01	ig
igneous	0.01	ig
igneous	0.06	ig
igneous	0.01	ig
igneous	4.98	ig
igneous	0.1	ig
igneous	0.2	ig
igneous	0.1	ig
igneous	0.18	ig
igneous	0.2	ig
igneous	0.18	ig
igneous	0.05	ig
igneous	0.03	ig
igneous	0.26	ig
igneous	0.08	ig
igneous	0.26	ig
igneous	0.01	ig
igneous	0.84	ig
igneous	0.1	ig
igneous	0.63	ig
igneous	0.08	ig
igneous	0.11	ig
igneous	0.08	ig
igneous	0.06	ig
igneous	0.05	ig
igneous	0.08	ig
igneous	0.08	ig
igneous	0.06	ig
igneous	0.01	ig
igneous	0.01	ig
igneous	0.01	ig
igneous	0.01	ig
igneous	0.01	ig
igneous	0.01	ig
igneous	0.01	ig
igneous	1.1	ig
igneous	0.05	ig
igneous	0.05	ig
igneous	0.05	ig
igneous	0.05	ig
igneous	0.05	ig
igneous	0.09	ig
igneous	0.05	ig
igneous	0.05	ig
igneous	0.03	ig
igneous	0.06	ig
igneous	0.08	ig
igneous	0.01	ig
igneous	0.05	ig
igneous	0.05	ig
igneous	0.05	ig
igneous	0.02	ig
igneous	0.05	ig
igneous	0.05	ig
igneous	0.05	ig
igneous	0.05	ig
igneous	0.01	ig
igneous	0.01	ig
igneous	0.05	ig
igneous	0.05	ig
igneous	0.01	ig
igneous	0.01	ig
igneous	0.05	ig
igneous	0.01	ig
igneous	0.05	ig
igneous	0.05	ig
igneous	0.08	ig
igneous	0.01	ig
igneous	0.01	ig
igneous	0.03	ig
igneous	0.05	ig
igneous	0.01	ig
igneous	0.05	ig
igneous	0.04	ig
igneous	0.05	ig
igneous	0.05	ig
igneous	0.05	ig
igneous	0.05	ig
igneous	0.05	ig
igneous	0.05	ig
igneous	0.05	ig
igneous	0.01	ig
igneous	0.03	ig
igneous	0.23	ig
igneous	0.001	ig
igneous	0.001	ig
igneous	0.001	ig
igneous	0.001	ig
igneous	0.001	ig
igneous	0.001	ig
igneous	0.01	ig
igneous	0.01	ig
igneous	0.03	ig
igneous	0.01	ig
igneous	0.02	ig
igneous	0.06	ig
igneous	0.01	ig
igneous	0.03	ig
igneous	0.04	ig
metamorphic	2.77	m
metamorphic	0.475	m
metamorphic	0.04	m
metamorphic	0.07	m
metamorphic	0.01	m
metamorphic	0.01	m
metamorphic	0.56	m
metamorphic	1.43	m
metamorphic	0.02	m
metamorphic	0.03	m
metamorphic	0.01	m
metamorphic	0.05	m
metamorphic	0.19	m
metamorphic	2.29	m
metamorphic	0.44	m
metamorphic	0.11	m
metamorphic	1.01	m
metamorphic	0.6	m
metamorphic	0.95	m
metamorphic	1.63	m
metamorphic	0.5	m
metamorphic	0.1	m
metamorphic	0.6	m
metamorphic	0.6	m
metamorphic	0.1	m
metamorphic	0.3	m
metamorphic	0.3	m
metamorphic	0.1	m
metamorphic	0.2	m
metamorphic	0.2	m
metamorphic	1.4	m
metamorphic	1.3	m
metamorphic	0.2	m
metamorphic	0.3	m
metamorphic	0.33	m
metamorphic	0.18	m
metamorphic	0.19	m
metamorphic	0.25	m
metamorphic	0.1	m
metamorphic	0.16	m
metamorphic	0.06	m
metamorphic	0.08	m
metamorphic	0.05	m
metamorphic	0.07	m
metamorphic	0.31	m
metamorphic	0.3	m
metamorphic	0.13	m
metamorphic	0.21	m
metamorphic	0.04	m
metamorphic	0.1	m
metamorphic	0.29	m
metamorphic	0.16	m
metamorphic	1.33	m
metamorphic	0.47	m
metamorphic	0.7	m
metamorphic	0.01	m
metamorphic	0.54	m
metamorphic	0.62	m
metamorphic	0.51	m
metamorphic	1.07	m
metamorphic	1.25	m
metamorphic	0.11	m
metamorphic	0.03	m
metamorphic	0.09	m
metamorphic	0.04	m
metamorphic	0.82	m
metamorphic	0.05	m
metamorphic	0.01	m
metamorphic	0.06	m
metamorphic	0.03	m
metamorphic	0.01	m
metamorphic	0.27	m
metamorphic	0.01	m
metamorphic	0.01	m
metamorphic	0.01	m
metamorphic	0.01	m
metamorphic	0.11	m
metamorphic	0.01	m
metamorphic	4.21	m
metamorphic	0.01	m
metamorphic	0.01	m
metamorphic	0.01	m
metamorphic	0.02	m
metamorphic	0.01	m
metamorphic	0.05	m
metamorphic	0.1	m
metamorphic	0.1	m
metamorphic	0.1	m
metamorphic	0.1	m
metamorphic	0.1	m
metamorphic	0.1	m
metamorphic	0.001	m
metamorphic	0.05	m
metamorphic	0.64	m
metamorphic	0.16	m
metamorphic	0.32	m
metamorphic	0.01	m
metamorphic	0.07	m
metamorphic	0.01	m
metamorphic	0.07	m
metamorphic	0.07	m
metamorphic	0.01	m
metamorphic	0.07	m
metamorphic	0.03	m
metamorphic	0.01	m
metamorphic	0.01	m
metamorphic	0.02	m
metamorphic	0.01	m
metamorphic	0.16	m
metamorphic	0.08	m
metamorphic	0.09	m
metamorphic	0.07	m
metamorphic	0.14	m
metamorphic	0.21	m
metamorphic	0.14	m
metamorphic	0.05	m
metamorphic	0.01	m
metamorphic	0.02	m
metamorphic	0.03	m
metamorphic	0.22	m
metamorphic	0.19	m
metamorphic	0.04	m
metamorphic	0.7	m
metamorphic	0.51	m
metamorphic	0.01	m
metamorphic	0.12	m
metamorphic	0.03	m
metamorphic	0.3	m
metamorphic	0.67	m
metamorphic	0.17	m
metamorphic	0.35	m
metamorphic	0.22	m
metamorphic	0.03	m
metamorphic	0.11	m
metamorphic	0.35	m
metamorphic	0.29	m
metamorphic	0.06	m
metamorphic	0.07	m
metamorphic	0.5	m
metamorphic	0.16	m
metamorphic	0.06	m
metamorphic	0.04	m
metamorphic	0.29	m
metamorphic	0.01	m
metamorphic	0.05	m
metamorphic	0.12	m
metamorphic	0.06	m
metamorphic	0.06	m
metamorphic	0.06	m
metamorphic	0.68	m
metamorphic	0.06	m
metamorphic	0.01	m
metamorphic	0.07	m
metamorphic	0.04	m
metamorphic	0.01	m
metamorphic	0.05	m
metamorphic	0.05	m
metamorphic	0.04	m
metamorphic	0.05	m
metamorphic	0.34	m
metamorphic	0.01	m
metamorphic	0.01	m
metamorphic	0.14	m
metamorphic	0.55	m
metamorphic	0.14	m
metamorphic	0.03	m
marble	0.05	ma
marble	0.14	ma
marble	0.08	ma
marble	0.01	ma
carbonate	1.5	c
carbonate	0.1	c
carbonate	0.1	c
carbonate	0.1	c
carbonate	7.9	c
carbonate	5.7	c
carbonate	6.5	c
carbonate	6.7	c
carbonate	7.2	c
carbonate	4.6	c
carbonate	4.4	c
carbonate	1.7	c
carbonate	1.2	c
carbonate	2.5	c
carbonate	0.6	c
carbonate	0.7	c
carbonate	1	c
carbonate	1.2	c
carbonate	1.4	c
carbonate	1.3	c
carbonate	9.3	c
carbonate	0.8	c
carbonate	0.1	c
carbonate	0.1	c
carbonate	0.1	c
carbonate	0.1	c
carbonate	0.2	c
carbonate	0.1	c
carbonate	0.1	c
carbonate	0.1	c
carbonate	0.13	c
carbonate	0.11	c
carbonate	0.08	c
carbonate	0.4	c
carbonate	0.26	c
carbonate	0.43	c
carbonate	0.1	c
carbonate	0.25	c
carbonate	1.21	c
carbonate	0.25	c
carbonate	0.07	c
carbonate	0.05	c
carbonate	0.03	c
carbonate	0.05	c
carbonate	0.09	c
carbonate	0.06	c
carbonate	0.08	c
carbonate	0.29	c
carbonate	0.14	c
carbonate	0.13	c
carbonate	0.11	c
carbonate	0.11	c
carbonate	0.11	c
carbonate	0.1	c
carbonate	0.1	c
carbonate	3.8	c
carbonate	4.5	c
carbonate	0.5	c
carbonate	3.4	c
carbonate	3	c
carbonate	0.9	c
carbonate	0.2	c
carbonate	0.1	c
carbonate	0.29	c
carbonate	0.33	c
carbonate	0.45	c
carbonate	0.31	c
carbonate	0.28	c
carbonate	0.23	c
carbonate	0.3	c
carbonate	0.35	c
carbonate	0.32	c
carbonate	0.27	c
carbonate	0.31	c
carbonate	0.37	c
carbonate	0.36	c
carbonate	0.6	c
carbonate	0.4	c
carbonate	0.9	c
carbonate	0.4	c
carbonate	0.6	c
carbonate	0.1	c
carbonate	0.5	c
carbonate	2.5	c
carbonate	0.4	c
carbonate	0.31	c
carbonate	0.3	c
carbonate	0.12	c
carbonate	0.09	c
carbonate	0.06	c
carbonate	0.04	c
carbonate	0.04	c
carbonate	0.09	c
carbonate	0.04	c
carbonate	0.01	c
carbonate	0.11	c
carbonate	0.06	c
carbonate	0.23	c
carbonate	0.05	c
carbonate	0.04	c
carbonate	0.15	c
carbonate	0.09	c
carbonate	0.07	c
carbonate	0.15	c
carbonate	0.07	c
carbonate	0.15	c
carbonate	0.03	c
carbonate	0.44	c
carbonate	0.35	c
carbonate	0.44	c
carbonate	3.32	c
carbonate	0.6	c
carbonate	0.7	c
carbonate	0.8	c
carbonate	0.1	c
carbonate	0.1	c
carbonate	0.36	c
carbonate	0.27	c
carbonate	0.74	c
carbonate	0.18	c
carbonate	0.18	c
carbonate	0.2	c
carbonate	0.08	c
carbonate	0.37	c
carbonate	0.13	c
carbonate	0.23	c
carbonate	0.16	c
carbonate	0.35	c
carbonate	0.43	c
carbonate	0.37	c
carbonate	0.11	c
carbonate	0.17	c
carbonate	0.89	c
carbonate	0.12	c
carbonate	0.15	c
carbonate	0.33	c
carbonate	0.33	c
carbonate	0.32	c
carbonate	0.23	c
carbonate	0.34	c
carbonate	0.18	c
carbonate	0.15	c
carbonate	0.29	c
carbonate	1.02	c
carbonate	0.1	c
carbonate	0.8	c
carbonate	2.4	c
carbonate	1.3	c
carbonate	1.34	c
carbonate	0.34	c
carbonate	0.2	c
carbonate	0.32	c
carbonate	0.32	c
carbonate	0.32	c
carbonate	0.26	c
carbonate	0.3	c
carbonate	0.33	c
carbonate	0.57	c
carbonate	0.24	c
carbonate	0.19	c
carbonate	0.3	c
carbonate	0.34	c
carbonate	0.31	c
carbonate	0.22	c
carbonate	0.09	c
carbonate	0.12	c
carbonate	0.31	c
carbonate	0.09	c
carbonate	0.08	c
carbonate	0.06	c
carbonate	0.04	c
carbonate	0.31	c
carbonate	0.08	c
carbonate	0.12	c
carbonate	0.12	c
carbonate	0.15	c
carbonate	0.15	c
carbonate	0.53	c
carbonate	0.24	c
carbonate	0.09	c
carbonate	0.49	c
carbonate	0.46	c
carbonate	0.15	c
carbonate	0.33	c
carbonate	0.22	c
carbonate	0.15	c
carbonate	0.39	c
carbonate	0.59	c
carbonate	0.37	c
carbonate	0.26	c
carbonate	0.24	c
carbonate	0.27	c
carbonate	0.56	c
carbonate	0.15	c
carbonate	0.61	c
carbonate	0.7	c
carbonate	0.76	c
carbonate	0.15	c
carbonate	0.11	c
carbonate	0.04	c
carbonate	0.3	c
carbonate	0.2	c
carbonate	0.24	c
carbonate	0.23	c
carbonate	0.3	c
carbonate	0.27	c
carbonate	0.44	c
carbonate	0.34	c
carbonate	0.08	c
carbonate	0.12	c
carbonate	0.08	c
carbonate	0.27	c
carbonate	0.31	c
carbonate	0.31	c
carbonate	0.23	c
carbonate	0.22	c
carbonate	0.22	c
carbonate	0.27	c
carbonate	0.15	c
carbonate	0.24	c
carbonate	0.17	c
carbonate	0.04	c
carbonate	0.16	c
carbonate	0.33	c
carbonate	0.89	c
carbonate	0.15	c
carbonate	0.08	c
carbonate	0.12	c
carbonate	0.2	c
carbonate	0.16	c
carbonate	0.18	c
carbonate	0.16	c
carbonate	0.12	c
carbonate	0.2	c
carbonate	0.18	c
carbonate	0.3	c
carbonate	0.18	c
carbonate	0.43	c
carbonate	0.4	c
carbonate	0.24	c
carbonate	0.08	c
carbonate	0.4	c
carbonate	0.2	c
carbonate	0.26	c
carbonate	0.16	c
carbonate	0.44	c
carbonate	1.36	c
carbonate	0.15	c
carbonate	0.24	c
carbonate	0.12	c
carbonate	0.26	c
carbonate	0.56	c
carbonate	0.4	c
carbonate	0.22	c
carbonate	0.3	c
carbonate	0.28	c
carbonate	0.36	c
carbonate	0.18	c
carbonate	0.55	c
carbonate	0.3	c
carbonate	0.55	c
carbonate	0.2	c
carbonate	0.4	c
carbonate	0.2	c
carbonate	0.12	c
carbonate	0.2	c
carbonate	0.26	c
carbonate	0.16	c
carbonate	0.12	c
carbonate	0.35	c
carbonate	0.1	c
carbonate	0.07	c
carbonate	0.11	c
carbonate	0.12	c
carbonate	0.2	c
carbonate	0.16	c
carbonate	0.07	c
carbonate	0.12	c
carbonate	0.19	c
carbonate	0.26	c
carbonate	0.39	c
carbonate	0.14	c
carbonate	0.3	c
carbonate	0.46	c
carbonate	0.21	c
carbonate	0.11	c
carbonate	0.05	c
carbonate	0.14	c
carbonate	1	c
carbonate	0.2	c
carbonate	1.8	c
carbonate	0.1	c
carbonate	3.3	c
carbonate	0.6	c
carbonate	0.1	c
carbonate	0.1	c
carbonate	0.5	c
carbonate	0.2	c
carbonate	0.1	c
carbonate	0.1	c
carbonate	0.1	c
carbonate	0.3	c
carbonate	0.1	c
carbonate	0.1	c
carbonate	0.2	c
carbonate	0.1	c
carbonate	0.1	c
carbonate	0.4	c
carbonate	0.1	c
carbonate	0.1	c
carbonate	0.1	c
carbonate	0.1	c
carbonate	0.1	c
carbonate	0.8	c
carbonate	0.2	c
carbonate	0.1	c
carbonate	5.4	c
carbonate	0.06	c
carbonate	0.09	c
carbonate	0.09	c
carbonate	0.2	c
carbonate	0.69	c
carbonate	0.13	c
carbonate	0.11	c
carbonate	0.47	c
carbonate	0.96	c
carbonate	0.26	c
carbonate	0.11	c
carbonate	0.4	c
carbonate	0.13	c
carbonate	4.2	c
carbonate	1.12	c
carbonate	0.81	c
carbonate	0.47	c
carbonate	0.5	c
carbonate	0.5	c
carbonate	0.1	c
carbonate	0.1	c
carbonate	0.5	c
carbonate	0.1	c
carbonate	0.1	c
carbonate	0.1	c
carbonate	0.1	c
carbonate	0.1	c
carbonate	0.1	c
carbonate	0.1	c
carbonate	0.2	c
carbonate	0.1	c
carbonate	0.3	c
carbonate	0.1	c
carbonate	1.8	c
carbonate	3.3	c
carbonate	1.4	c
carbonate	0.4	c
carbonate	0.4	c
carbonate	0.3	c
carbonate	0.5	c
carbonate	0.4	c
carbonate	0.6	c
carbonate	0.7	c
carbonate	0.4	c
carbonate	0.1	c
carbonate	0.1	c
carbonate	0.2	c
carbonate	0.1	c
carbonate	0.1	c
carbonate	0.1	c
carbonate	0.1	c
carbonate	0.1	c
carbonate	0.1	c
carbonate	0.1	c
carbonate	0.1	c
carbonate	0.5	c
carbonate	0.1	c
carbonate	0.3	c
carbonate	0.4	c
carbonate	0.1	c
carbonate	0.8	c
carbonate	0.5	c
carbonate	1.2	c
carbonate	0.4	c
carbonate	0.1	c
carbonate	0.5	c
carbonate	0.4	c
carbonate	0.6	c
carbonate	0.5	c
carbonate	0.2	c
carbonate	0.4	c
carbonate	0.4	c
carbonate	11.5	c
carbonate	1.7	c
carbonate	3	c
carbonate	0.1	c
carbonate	0.1	c
carbonate	0.1	c
carbonate	1.4	c
carbonate	1.4	c
carbonate	2.7	c
carbonate	1.4	c
carbonate	1.6	c
carbonate	1.6	c
carbonate	1.4	c
carbonate	1	c
carbonate	0.2	c
carbonate	0.1	c
carbonate	0.1	c
carbonate	0.9	c
carbonate	0.2	c
carbonate	1	c
carbonate	1.8	c
carbonate	1.4	c
carbonate	0.8	c
carbonate	0.8	c
carbonate	1.3	c
carbonate	1.8	c
carbonate	0.5	c
carbonate	0.1	c
carbonate	0.1	c
carbonate	0.1	c
carbonate	0.1	c
carbonate	0.5	c
carbonate	0.1	c
carbonate	0.2	c
carbonate	0.1	c
carbonate	0.1	c
carbonate	1	c
carbonate	1.4	c
carbonate	0.1	c
carbonate	2.1	c
carbonate	0.3	c
carbonate	1	c
carbonate	0.9	c
carbonate	0.6	c
carbonate	0.4	c
carbonate	0.5	c
carbonate	0.4	c
carbonate	0.5	c
carbonate	0.6	c
carbonate	0.9	c
carbonate	0.8	c
carbonate	0.5	c
carbonate	0.2	c
carbonate	0.7	c
carbonate	0.8	c
carbonate	1.2	c
carbonate	0.7	c
carbonate	0.4	c
carbonate	0.9	c
carbonate	0.5	c
carbonate	1.4	c
carbonate	0.74	c
carbonate	0.5	c
carbonate	0.5	c
carbonate	0.5	c
carbonate	0.7	c
carbonate	0.7	c
carbonate	0.8	c
carbonate	0.3	c
carbonate	0.4	c
carbonate	0.4	c
carbonate	0.2	c
carbonate	0.6	c
carbonate	0.8	c
carbonate	0.3	c
carbonate	0.6	c
carbonate	0.4	c
carbonate	0.1	c
carbonate	0.9	c
carbonate	0.4	c
carbonate	0.5	c
carbonate	1.2	c
carbonate	1.4	c
carbonate	1	c
carbonate	0.8	c
carbonate	1	c
carbonate	0.8	c
carbonate	1.7	c
carbonate	1.4	c
carbonate	0.6	c
carbonate	1	c
carbonate	0.7	c
carbonate	6.7	c
carbonate	18.4	c
carbonate	0.4	c
carbonate	0.1	c
carbonate	0.1	c
carbonate	0.1	c
carbonate	0.3	c
carbonate	0.3	c
carbonate	0.7	c
carbonate	0.1	c
carbonate	0.1	c
carbonate	0.1	c
carbonate	0.1	c
carbonate	0.1	c
carbonate	0.1	c
carbonate	0.1	c
carbonate	0.1	c
carbonate	0.1	c
carbonate	0.1	c
carbonate	0.1	c
carbonate	0.1	c
carbonate	0.1	c
carbonate	0.1	c
carbonate	0.1	c
carbonate	0.1	c
carbonate	0.3	c
carbonate	0.1	c
carbonate	0.1	c
carbonate	0.1	c
carbonate	0.4	c
carbonate	0.2	c
carbonate	0.1	c
carbonate	0.1	c
carbonate	0.2	c
carbonate	0.5	c
carbonate	0.1	c
carbonate	1.2	c
carbonate	0.5	c
carbonate	0.6	c
carbonate	0.1	c
carbonate	0.6	c
carbonate	0.1	c
carbonate	0.1	c
carbonate	0.1	c
carbonate	0.2	c
carbonate	0.1	c
carbonate	0.3	c
carbonate	1	c
carbonate	1	c
carbonate	0.4	c
carbonate	0.4	c
carbonate	1.2	c
carbonate	0.4	c
carbonate	0.4	c
carbonate	0.5	c
carbonate	0.3	c
carbonate	0.1	c
carbonate	0.3	c
carbonate	0.1	c
carbonate	0.1	c
carbonate	0.1	c
carbonate	0.2	c
carbonate	1	c
carbonate	0.1	c
carbonate	0.2	c
carbonate	0.1	c
carbonate	0.4	c
carbonate	0.1	c
carbonate	0.1	c
carbonate	0.1	c
carbonate	0.1	c
carbonate	0.1	c
carbonate	0.1	c
carbonate	0.1	c
carbonate	0.1	c
carbonate	0.1	c
carbonate	0.1	c
carbonate	0.8	c
carbonate	2.2	c
carbonate	1.3	c
carbonate	0.4	c
carbonate	0.5	c
carbonate	0.1	c
carbonate	0.2	c
carbonate	0.2	c
carbonate	0.2	c
carbonate	0.3	c
carbonate	0.2	c
carbonate	0.1	c
carbonate	1.6	c
carbonate	2.2	c
carbonate	0.3	c
carbonate	0.4	c
carbonate	1.3	c
carbonate	0.4	c
carbonate	0.9	c
carbonate	0.1	c
carbonate	0.1	c
carbonate	0.1	c
carbonate	0.1	c
carbonate	0.3	c
carbonate	0.1	c
carbonate	0.1	c
carbonate	0.04	c
carbonate	0.04	c
carbonate	0.02	c
carbonate	0.04	c
carbonate	0.09	c
carbonate	0.06	c
carbonate	0.04	c
carbonate	0.04	c
carbonate	0.03	c
carbonate	0.05	c
carbonate	0.04	c
carbonate	0.03	c
carbonate	0.02	c
carbonate	0.04	c
carbonate	0.03	c
carbonate	0.03	c
carbonate	0.05	c
carbonate	0.03	c
carbonate	0.03	c
carbonate	0.03	c
carbonate	0.03	c
carbonate	0.02	c
carbonate	0.07	c
carbonate	0.03	c
carbonate	0.07	c
carbonate	0.03	c
carbonate	0.03	c
carbonate	0.02	c
carbonate	0.02	c
carbonate	0.03	c
carbonate	0.02	c
carbonate	0.03	c
carbonate	0.04	c
carbonate	0.02	c
carbonate	0.04	c
carbonate	0.03	c
carbonate	0.02	c
carbonate	0.03	c
carbonate	0.05	c
carbonate	0.02	c
carbonate	0.02	c
carbonate	0.026	c
carbonate	0.024	c
carbonate	0.082	c
carbonate	0.042	c
carbonate	0.171	c
carbonate	0.04	c
carbonate	0.051	c
carbonate	0.031	c
carbonate	0.05	c
carbonate	0.161	c
carbonate	0.003	c
carbonate	0.032	c
carbonate	0.063	c
carbonate	0.023	c
carbonate	0.027	c
carbonate	0.031	c
carbonate	0.037	c
carbonate	0.018	c
carbonate	0.107	c
carbonate	0.219	c
carbonate	0.013	c
carbonate	0.047	c
carbonate	0.036	c
carbonate	0.024	c
carbonate	0.029	c
carbonate	0.074	c
carbonate	0.028	c
carbonate	0.02	c
carbonate	0.028	c
carbonate	0.037	c
carbonate	0.027	c
carbonate	0.072	c
carbonate	0.021	c
carbonate	0.013	c
carbonate	0.018	c
carbonate	0.023	c
carbonate	0.017	c
carbonate	0.176	c
carbonate	0.048	c
carbonate	0.03	c
carbonate	0.04	c
carbonate	0.06	c
carbonate	0.03	c
carbonate	0.03	c
carbonate	0.04	c
carbonate	0.05	c
carbonate	0.04	c
carbonate	0.05	c
carbonate	0.05	c
carbonate	0.04	c
carbonate	0.04	c
carbonate	0.06	c
carbonate	0.04	c
carbonate	0.03	c
carbonate	0.07	c
carbonate	0.03	c
carbonate	0.06	c
carbonate	0.05	c
carbonate	0.06	c
carbonate	0.04	c
carbonate	0.07	c
carbonate	0.04	c
carbonate	0.04	c
carbonate	0.04	c
carbonate	0.03	c
carbonate	0.06	c
carbonate	0.17	c
carbonate	0.06	c
carbonate	0.06	c
carbonate	0.04	c
carbonate	0.05	c
carbonate	0.06	c
carbonate	0.04	c
carbonate	0.07	c
carbonate	0.04	c
carbonate	0.01	c
carbonate	0.05	c
carbonate	0.06	c
carbonate	0.06	c
carbonate	0.02	c
carbonate	0.01	c
carbonate	0.01	c
carbonate	0.01	c
carbonate	0.01	c
carbonate	0.02	c
carbonate	0.02	c
carbonate	0.02	c
carbonate	0.03	c
carbonate	0.02	c
carbonate	0.02	c
carbonate	0.01	c
carbonate	0.07	c
carbonate	0.03	c
carbonate	0.04	c
carbonate	0.05	c
carbonate	0.06	c
carbonate	0.03	c
carbonate	0.03	c
carbonate	0.01	c
carbonate	0.01	c
carbonate	0.04	c
carbonate	0.02	c
carbonate	0.03	c
carbonate	0.02	c
carbonate	0.01	c
carbonate	0.03	c
carbonate	0.03	c
carbonate	0.32	c
carbonate	0.06	c
carbonate	0.02	c
carbonate	0.02	c
carbonate	0.04	c
carbonate	0.02	c
carbonate	0.02	c
carbonate	0.07	c
carbonate	0.04	c
carbonate	0.03	c
carbonate	0.05	c
carbonate	0.03	c
carbonate	0.11	c
carbonate	0.01	c
carbonate	0.04	c
carbonate	0.02	c
carbonate	0.02	c
carbonate	0.03	c
carbonate	0.03	c
carbonate	0.04	c
carbonate	0.07	c
carbonate	0.02	c
carbonate	0.08	c
carbonate	0.01	c
carbonate	0.01	c
carbonate	0.02	c
carbonate	0.01	c
carbonate	0.02	c
carbonate	0.01	c
carbonate	0.01	c
carbonate	0.04	c
carbonate	0.1	c
carbonate	0.07	c
carbonate	0.04	c
carbonate	0.02	c
carbonate	0.04	c
carbonate	0.02	c
carbonate	0.01	c
carbonate	0.06	c
carbonate	0.05	c
carbonate	0.1	c
carbonate	0.17	c
carbonate	0.01	c
carbonate	0.32	c
carbonate	0.02	c
carbonate	0.02	c
carbonate	0.15	c
carbonate	0.05	c
carbonate	0.18	c
carbonate	0.02	c
carbonate	0.03	c
carbonate	0.02	c
carbonate	0.03	c
carbonate	0.03	c
carbonate	0.01	c
carbonate	0.02	c
carbonate	0.01	c
carbonate	0.02	c
carbonate	0.01	c
carbonate	0.01	c
carbonate	0.02	c
carbonate	0.04	c
carbonate	0.02	c
carbonate	0.24	c
carbonate	0.03	c
carbonate	0.04	c
carbonate	0.02	c
carbonate	0.01	c
carbonate	0.05	c
carbonate	0.03	c
carbonate	0.02	c
carbonate	0.02	c
carbonate	0.04	c
carbonate	0.01	c
carbonate	0.04	c
carbonate	0.04	c
carbonate	0.05	c
carbonate	0.01	c
carbonate	0.02	c
carbonate	0.15	c
carbonate	0.02	c
carbonate	0.02	c
carbonate	0.03	c
carbonate	0.04	c
carbonate	0.03	c
carbonate	0.04	c
carbonate	0.02	c
carbonate	0.04	c
carbonate	0.03	c
carbonate	0.02	c
carbonate	0.02	c
carbonate	0.02	c
carbonate	0.03	c
carbonate	0.05	c
carbonate	0.16	c
carbonate	0.08	c
carbonate	0.04	c
carbonate	0.03	c
carbonate	0.05	c
carbonate	0.05	c
carbonate	0.04	c
carbonate	0.05	c
carbonate	0.04	c
carbonate	0.05	c
carbonate	0.03	c
carbonate	0.02	c
carbonate	0.04	c
carbonate	0.02	c
carbonate	0.03	c
carbonate	0.03	c
carbonate	0.04	c
carbonate	0.12	c
carbonate	0.08	c
carbonate	0.02	c
carbonate	0.02	c
carbonate	0.04	c
carbonate	0.06	c
carbonate	0.04	c
carbonate	0.06	c
carbonate	0.04	c
carbonate	0.07	c
carbonate	0.04	c
carbonate	0.04	c
carbonate	0.04	c
carbonate	0.03	c
carbonate	0.03	c
carbonate	0.06	c
carbonate	0.04	c
carbonate	0.04	c
carbonate	0.05	c
carbonate	0.06	c
carbonate	0.05	c
carbonate	0.04	c
carbonate	0.03	c
carbonate	0.03	c
carbonate	0.04	c
carbonate	0.6	c
carbonate	1.7	c
carbonate	3.9	c
carbonate	6.9	c
carbonate	0.1	c
carbonate	0.2	c
carbonate	0.1	c
carbonate	0.1	c
carbonate	0.1	c
carbonate	1	c
carbonate	0.9	c
carbonate	0.7	c
carbonate	0.5	c
carbonate	0.1	c
carbonate	0.9	c
carbonate	1.16	c
carbonate	2.01	c
carbonate	3.7	c
carbonate	0.048	c
carbonate	0.045	c
carbonate	0.066	c
carbonate	0.052	c
carbonate	0.034	c
carbonate	0.079	c
carbonate	0.031	c
carbonate	0.051	c
carbonate	0.07	c
carbonate	0.069	c
carbonate	5.96	c
carbonate	3.84	c
carbonate	0.85	c
carbonate	1.48	c
carbonate	0.83	c
carbonate	1.05	c
carbonate	0.86	c
carbonate	0.56	c
carbonate	5.77	c
carbonate	2.35	c
carbonate	0.38	c
carbonate	0.11	c
carbonate	0.65	c
carbonate	1.12	c
carbonate	0.58	c
carbonate	0.43	c
carbonate	0.05	c
carbonate	0.36	c
carbonate	0.13	c
carbonate	0.06	c
carbonate	0.03	c
carbonate	0.01	c
carbonate	0.4	c
carbonate	0.02	c
carbonate	0.01	c
carbonate	0.17	c
carbonate	0.01	c
carbonate	0.01	c
carbonate	0.03	c
carbonate	4.23	c
carbonate	0.44	c
carbonate	0.25	c
carbonate	0.18	c
carbonate	0.84	c
carbonate	0.32	c
carbonate	0.11	c
carbonate	0.21	c
carbonate	0.14	c
carbonate	0.01	c
carbonate	0.01	c
carbonate	0.01	c
carbonate	0.39	c
carbonate	0.06	c
carbonate	0.07	c
carbonate	0.34	c
carbonate	0.13	c
carbonate	0.79	c
carbonate	0.06	c
carbonate	0.05	c
carbonate	0.88	c
carbonate	0.36	c
carbonate	0.02	c
carbonate	0.1	c
carbonate	0.01	c
carbonate	0.01	c
carbonate	0.05	c
carbonate	0.01	c
carbonate	0.01	c
carbonate	0.01	c
carbonate	0.03	c
carbonate	0.16	c
carbonate	0.01	c
carbonate	0.03	c
carbonate	0.23	c
carbonate	0.37	c
carbonate	0.25	c
carbonate	0.3	c
carbonate	0.13	c
carbonate	1.21	c
carbonate	3.84	c
carbonate	6.26	c
carbonate	0.08	c
carbonate	0.02	c
carbonate	1.87	c
carbonate	0.16	c
carbonate	0.1	c
carbonate	0.13	c
carbonate	0.47	c
carbonate	0.03	c
carbonate	0.3	c
carbonate	0.15	c
carbonate	0.52	c
carbonate	0.52	c
carbonate	0.56	c
carbonate	0.19	c
carbonate	0.69	c
carbonate	0.03	c
carbonate	0.18	c
carbonate	0.29	c
carbonate	2.68	c
carbonate	0.16	c
carbonate	0.01	c
carbonate	0.56	c
carbonate	0.4	c
carbonate	0.41	c
carbonate	0.66	c
carbonate	0.79	c
carbonate	1.16	c
carbonate	0.5	c
carbonate	0.2	c
carbonate	0.77	c
carbonate	2.08	c
carbonate	1.2	c
carbonate	0.33	c
carbonate	0.45	c
carbonate	1.26	c
carbonate	0.64	c
carbonate	0.94	c
carbonate	0.84	c
carbonate	1.48	c
carbonate	0.83	c
carbonate	0.03	c
carbonate	0.44	c
carbonate	0.35	c
carbonate	0.65	c
carbonate	1.41	c
carbonate	0.16	c
carbonate	0.37	c
carbonate	0.29	c
carbonate	0.43	c
carbonate	0.45	c
carbonate	1.07	c
carbonate	0.28	c
carbonate	0.01	c
carbonate	0.11	c
carbonate	0.28	c
carbonate	0.43	c
carbonate	0.58	c
carbonate	1.01	c
carbonate	0.06	c
carbonate	0.02	c
carbonate	0.71	c
carbonate	1.54	c
carbonate	0.73	c
carbonate	0.4	c
carbonate	0.71	c
carbonate	0.91	c
carbonate	0.28	c
carbonate	0.63	c
carbonate	0.27	c
carbonate	0.55	c
carbonate	1.02	c
carbonate	0.66	c
carbonate	0.67	c
carbonate	0.33	c
carbonate	1.1	c
carbonate	0.01	c
carbonate	0.54	c
carbonate	0.24	c
carbonate	0.67	c
carbonate	0.13	c
carbonate	0.09	c
carbonate	0.24	c
carbonate	0.01	c
carbonate	0.05	c
carbonate	0.12	c
carbonate	0.11	c
carbonate	0.25	c
carbonate	0.01	c
carbonate	0.05	c
carbonate	0.01	c
carbonate	0.03	c
carbonate	0.29	c
carbonate	0.01	c
carbonate	0.26	c
carbonate	0.02	c
carbonate	0.04	c
carbonate	0.01	c
carbonate	0.17	c
carbonate	0.11	c
carbonate	0.36	c
carbonate	0.24	c
carbonate	0.01	c
carbonate	0.08	c
carbonate	0.11	c
carbonate	0.2	c
carbonate	0.14	c
carbonate	0.15	c
carbonate	0.14	c
carbonate	0.23	c
carbonate	0.09	c
carbonate	0.18	c
carbonate	0.15	c
carbonate	0.06	c
carbonate	0.06	c
carbonate	0.06	c
carbonate	0.04	c
carbonate	0.29	c
carbonate	0.01	c
carbonate	0.19	c
carbonate	0.05	c
carbonate	0.11	c
carbonate	0.25	c
carbonate	0.19	c
carbonate	0.22	c
carbonate	0.03	c
carbonate	0.04	c
carbonate	0.01	c
carbonate	0.01	c
carbonate	0.1	c
carbonate	0.1	c
carbonate	0.06	c
carbonate	0.1	c
carbonate	0.1	c
carbonate	0.1	c
carbonate	0.1	c
carbonate	0.1	c
carbonate	0.1	c
carbonate	0.01	c
carbonate	0.1	c
carbonate	0.07	c
carbonate	0.1	c
carbonate	0.1	c
carbonate	0.1	c
carbonate	1.6	c
carbonate	0.08	c
carbonate	0.04	c
carbonate	0.1	c
carbonate	0.13	c
carbonate	0.1	c
carbonate	0.07	c
carbonate	0.01	c
carbonate	0.1	c
carbonate	0.13	c
carbonate	0.27	c
carbonate	0.04	c
carbonate	0.56	c
carbonate	0.19	c
carbonate	0.01	c
carbonate	0.01	c
carbonate	0.01	c
carbonate	0.1	c
carbonate	0.18	c
carbonate	0.1	c
carbonate	0.01	c
carbonate	0.03	c
carbonate	0.1	c
carbonate	0.1	c
carbonate	0.15	c
carbonate	0.01	c
carbonate	0.1	c
carbonate	1.3	c
carbonate	0.01	c
carbonate	0.1	c
carbonate	0.1	c
carbonate	0.14	c
carbonate	0.1	c
carbonate	0.1	c
carbonate	0.02	c
carbonate	0.01	c
carbonate	0.01	c
carbonate	0.01	c
carbonate	0.01	c
carbonate	0.01	c
carbonate	0.1	c
carbonate	0.1	c
carbonate	0.1	c
carbonate	0.1	c
carbonate	0.01	c
carbonate	0.04	c
carbonate	0.01	c
carbonate	0.01	c
carbonate	0.03	c
carbonate	0.1	c
carbonate	0.06	c
carbonate	0.03	c
carbonate	0.1	c
carbonate	0.01	c
carbonate	0.1	c
carbonate	0.1	c
carbonate	0.01	c
carbonate	0.1	c
carbonate	1.51	c
carbonate	0.01	c
carbonate	0.19	c
carbonate	0.24	c
carbonate	0.29	c
carbonate	0.35	c
carbonate	0.3	c
carbonate	0.35	c
carbonate	0.01	c
carbonate	0.05	c
carbonate	0.01	c
carbonate	0.19	c
carbonate	0.33	c
carbonate	0.19	c
carbonate	0.17	c
carbonate	3.65	c
carbonate	0.09	c
carbonate	0.28	c
carbonate	0.05	c
carbonate	0.21	c
carbonate	0.16	c
carbonate	0.2	c
carbonate	0.15	c
carbonate	0.11	c
carbonate	0.01	c
carbonate	0.4	c
carbonate	0.1	c
carbonate	0.01	c
carbonate	0.2	c
carbonate	0.7	c
carbonate	0.1	c
carbonate	1.75	c
carbonate	0.01	c
carbonate	0.8	c
carbonate	0.12	c
carbonate	0.1	c
carbonate	0.2	c
carbonate	0.3	c
carbonate	0.1	c
carbonate	0.1	c
carbonate	0.12	c
carbonate	0.18	c
carbonate	0.1	c
carbonate	0.2	c
carbonate	0.2	c
carbonate	0.2	c
carbonate	0.18	c
carbonate	0.2	c
carbonate	0.02	c
carbonate	0.4	c
carbonate	0.2	c
carbonate	0.02	c
carbonate	0.2	c
carbonate	0.1	c
carbonate	0.2	c
carbonate	0.25	c
carbonate	0.05	c
carbonate	0.3	c
carbonate	0.2	c
carbonate	0.25	c
carbonate	0.84	c
carbonate	0.1	c
carbonate	0.18	c
carbonate	0.2	c
carbonate	0.31	c
carbonate	0.51	c
carbonate	0.38	c
carbonate	0.6	c
carbonate	0.31	c
carbonate	0.32	c
carbonate	0.58	c
carbonate	0.05	c
carbonate	0.04	c
carbonate	0.27	c
carbonate	0.15	c
carbonate	0.2	c
carbonate	0.15	c
carbonate	1.3	c
carbonate	1.21	c
carbonate	0.4	c
carbonate	0.9	c
carbonate	1.6	c
carbonate	1.2	c
carbonate	0.73	c
carbonate	0.36	c
carbonate	5.9	c
carbonate	0.4	c
carbonate	1.1	c
carbonate	0.3	c
carbonate	1.23	c
carbonate	3.51	c
carbonate	5.67	c
carbonate	4.35	c
carbonate	1.25	c
carbonate	2.85	c
carbonate	4.48	c
carbonate	0.79	c
carbonate	0.32	c
carbonate	1.36	c
carbonate	1.85	c
carbonate	0.1	c
carbonate	5.18	c
carbonate	0.1	c
carbonate	6.28	c
carbonate	0.44	c
carbonate	1.02	c
carbonate	2.45	c
carbonate	1.96	c
carbonate	1.33	c
carbonate	0.01	c
carbonate	0.15	c
carbonate	0.07	c
carbonate	0.22	c
carbonate	0.15	c
carbonate	0.15	c
carbonate	0.73	c
carbonate	0.73	c
carbonate	0.43	c
carbonate	0.29	c
carbonate	0.27	c
carbonate	1.6	c
carbonate	0.14	c
carbonate	0.48	c
carbonate	0.33	c
carbonate	0.06	c
carbonate	0.16	c
carbonate	3.6	c
carbonate	1.6	c
carbonate	0.45	c
carbonate	0.62	c
carbonate	0.01	c
carbonate	0.01	c
carbonate	1.5	c
carbonate	0.01	c
siliciclastic	2.32	s
siliciclastic	1.12	s
siliciclastic	0.1	s
siliciclastic	1	s
siliciclastic	0.2	s
siliciclastic	0.2	s
siliciclastic	0.1	s
siliciclastic	0.1	s
siliciclastic	3.6	s
siliciclastic	8.7	s
siliciclastic	1.5	s
siliciclastic	0.1	s
siliciclastic	0.1	s
siliciclastic	0.1	s
siliciclastic	0.1	s
siliciclastic	0.2	s
siliciclastic	0.1	s
siliciclastic	0.1	s
siliciclastic	0.1	s
siliciclastic	0.1	s
siliciclastic	0.1	s
siliciclastic	0.1	s
siliciclastic	0.8	s
siliciclastic	2.1	s
siliciclastic	0.8	s
siliciclastic	0.1	s
siliciclastic	0.1	s
siliciclastic	0.1	s
siliciclastic	1	s
siliciclastic	1.1	s
siliciclastic	1	s
siliciclastic	0.1	s
siliciclastic	0.1	s
siliciclastic	0.8	s
siliciclastic	0.1	s
siliciclastic	4.8	s
siliciclastic	0.1	s
siliciclastic	0.1	s
siliciclastic	0.1	s
siliciclastic	0.1	s
siliciclastic	0.1	s
siliciclastic	0.1	s
siliciclastic	0.6	s
siliciclastic	0.6	s
siliciclastic	0.7	s
siliciclastic	1.1	s
siliciclastic	0.9	s
siliciclastic	0.1	s
siliciclastic	0.1	s
siliciclastic	0.1	s
siliciclastic	0.1	s
siliciclastic	0.1	s
siliciclastic	0.1	s
siliciclastic	0.1	s
siliciclastic	4.78	s
siliciclastic	6.1	s
siliciclastic	5.1	s
siliciclastic	0.1	s
siliciclastic	0.1	s
siliciclastic	0.1	s
siliciclastic	0.1	s
siliciclastic	0.1	s
siliciclastic	0.1	s
siliciclastic	0.1	s
siliciclastic	0.2	s
siliciclastic	0.1	s
siliciclastic	0.1	s
siliciclastic	0.1	s
siliciclastic	0.1	s
siliciclastic	0.1	s
siliciclastic	0.1	s
siliciclastic	0.1	s
siliciclastic	0.3	s
siliciclastic	3.6	s
siliciclastic	0.1	s
siliciclastic	0.2	s
siliciclastic	0.1	s
siliciclastic	3.9	s
siliciclastic	0.1	s
siliciclastic	0.1	s
siliciclastic	0.1	s
siliciclastic	0.1	s
siliciclastic	0.1	s
siliciclastic	0.05	s
siliciclastic	0.1	s
siliciclastic	0.18	s
siliciclastic	0.16	s
siliciclastic	0.12	s
siliciclastic	0.05	s
siliciclastic	0.2	s
siliciclastic	0.27	s
siliciclastic	4.4	s
siliciclastic	10	s
siliciclastic	4.2	s
siliciclastic	0.2	s
siliciclastic	1.6	s
siliciclastic	0.4	s
siliciclastic	1.7	s
siliciclastic	0.4	s
siliciclastic	0.6	s
siliciclastic	0.1	s
siliciclastic	0.1	s
siliciclastic	0.1	s
siliciclastic	0.1	s
siliciclastic	0.3	s
siliciclastic	0.1	s
siliciclastic	0.2	s
siliciclastic	0.1	s
siliciclastic	0.1	s
siliciclastic	0.1	s
siliciclastic	0.1	s
siliciclastic	0.1	s
siliciclastic	0.1	s
siliciclastic	0.1	s
siliciclastic	0.3	s
siliciclastic	0.6	s
siliciclastic	0.1	s
siliciclastic	0.1	s
siliciclastic	0.1	s
siliciclastic	0.3	s
siliciclastic	0.1	s
siliciclastic	0.1	s
siliciclastic	0.1	s
siliciclastic	0.1	s
siliciclastic	0.1	s
siliciclastic	0.1	s
siliciclastic	0.1	s
siliciclastic	0.2	s
siliciclastic	0.6	s
siliciclastic	0.1	s
siliciclastic	0.1	s
siliciclastic	0.1	s
siliciclastic	0.1	s
siliciclastic	0.1	s
siliciclastic	0.1	s
siliciclastic	0.1	s
siliciclastic	0.1	s
siliciclastic	0.1	s
siliciclastic	0.1	s
siliciclastic	0.1	s
siliciclastic	0.1	s
siliciclastic	0.1	s
siliciclastic	0.1	s
siliciclastic	0.1	s
siliciclastic	0.1	s
siliciclastic	0.1	s
siliciclastic	0.1	s
siliciclastic	0.1	s
siliciclastic	0.1	s
siliciclastic	0.1	s
siliciclastic	0.1	s
siliciclastic	0.1	s
siliciclastic	0.1	s
siliciclastic	0.1	s
siliciclastic	0.1	s
siliciclastic	0.1	s
siliciclastic	0.1	s
siliciclastic	0.1	s
siliciclastic	1.8	s
siliciclastic	1.1	s
siliciclastic	0.1	s
siliciclastic	0.5	s
siliciclastic	0.1	s
siliciclastic	0.1	s
siliciclastic	0.1	s
siliciclastic	0.1	s
siliciclastic	0.1	s
siliciclastic	0.1	s
siliciclastic	0.1	s
siliciclastic	0.1	s
siliciclastic	0.1	s
siliciclastic	0.1	s
siliciclastic	0.1	s
siliciclastic	0.1	s
siliciclastic	0.1	s
siliciclastic	0.1	s
siliciclastic	0.32	s
siliciclastic	0.41	s
siliciclastic	0.1	s
siliciclastic	0.1	s
siliciclastic	0.1	s
siliciclastic	0.1	s
siliciclastic	0.1	s
siliciclastic	0.1	s
siliciclastic	0.1	s
siliciclastic	0.1	s
siliciclastic	0.1	s
siliciclastic	0.1	s
siliciclastic	0.1	s
siliciclastic	0.1	s
siliciclastic	0.1	s
siliciclastic	0.1	s
siliciclastic	0.1	s
siliciclastic	0.1	s
siliciclastic	0.1	s
siliciclastic	0.1	s
siliciclastic	0.1	s
siliciclastic	0.1	s
siliciclastic	0.1	s
siliciclastic	0.1	s
siliciclastic	0.1	s
siliciclastic	0.2	s
siliciclastic	0.1	s
siliciclastic	1.2	s
siliciclastic	0.8	s
siliciclastic	0.3	s
siliciclastic	2	s
siliciclastic	0.2	s
siliciclastic	0.3	s
siliciclastic	0.1	s
siliciclastic	0.1	s
siliciclastic	0.3	s
siliciclastic	0.1	s
siliciclastic	0.4	s
siliciclastic	0.2	s
siliciclastic	0.8	s
siliciclastic	0.6	s
siliciclastic	0.2	s
siliciclastic	0.1	s
siliciclastic	0.6	s
siliciclastic	0.6	s
siliciclastic	0.1	s
siliciclastic	0.1	s
siliciclastic	0.1	s
siliciclastic	1	s
siliciclastic	0.1	s
siliciclastic	5.7	s
siliciclastic	1.8	s
siliciclastic	0.1	s
siliciclastic	0.2	s
siliciclastic	0.1	s
siliciclastic	0.1	s
siliciclastic	0.1	s
siliciclastic	0.3	s
siliciclastic	0.2	s
siliciclastic	0.1	s
siliciclastic	0.1	s
siliciclastic	0.1	s
siliciclastic	0.2	s
siliciclastic	0.4	s
siliciclastic	0.4	s
siliciclastic	0.4	s
siliciclastic	0.2	s
siliciclastic	0.8	s
siliciclastic	0.6	s
siliciclastic	0.7	s
siliciclastic	0.2	s
siliciclastic	0.2	s
siliciclastic	0.2	s
siliciclastic	0.3	s
siliciclastic	0.1	s
siliciclastic	0.2	s
siliciclastic	0.2	s
siliciclastic	0.2	s
siliciclastic	2.5	s
siliciclastic	0.1	s
siliciclastic	0.2	s
siliciclastic	1.7	s
siliciclastic	0.1	s
siliciclastic	0.6	s
siliciclastic	0.3	s
siliciclastic	0.3	s
siliciclastic	1.9	s
siliciclastic	1.5	s
siliciclastic	0.4	s
siliciclastic	0.1	s
siliciclastic	0.1	s
siliciclastic	0.1	s
siliciclastic	0.1	s
siliciclastic	0.3	s
siliciclastic	8.5	s
siliciclastic	0.1	s
siliciclastic	0.5	s
siliciclastic	0.1	s
siliciclastic	0.1	s
siliciclastic	0.1	s
siliciclastic	0.1	s
siliciclastic	0.1	s
siliciclastic	0.1	s
siliciclastic	0.1	s
siliciclastic	0.1	s
siliciclastic	0.1	s
siliciclastic	0.1	s
siliciclastic	1.6	s
siliciclastic	0.1	s
siliciclastic	0.1	s
siliciclastic	0.8	s
siliciclastic	0.1	s
siliciclastic	0.1	s
siliciclastic	0.2	s
siliciclastic	1.3	s
siliciclastic	0.5	s
siliciclastic	0.3	s
siliciclastic	0.1	s
siliciclastic	0.2	s
siliciclastic	0.1	s
[truncated: 6,629 more rows]
