# Supplementary material for: Rock organic carbon oxidation CO2 release offsets silicate weathering sink
Source: Nature. 2023 Oct 4;623(7986):329–33. doi: 10.1038/s41586-023-06581-9 (PMC10632139; doi:10.1038/s41586-023-06581-9)
Supplement: Supplementary file 5 — Source Data Extended Data Fig. 5 [file 41586_2023_6581_MOESM5_ESM.csv]

Unit_id	Area_x10_6_km2	Rock_Type
ig	20.5	igneous
m	18.2	metamorphic
ma	1.4	marble
c	11.7	carbonate
s	25.7	coarse siliciclastic
sm	30.7	mixed-grain siliciclastic
sc	3.2	carbonate-coarse siliciclastic
scm	16.0	mixed-grain carbonate-siliclastic
sh	5.0	fine-grained siliciclastic (shales)
shc	2.6	shales and carbonates
shb	0.5	black shales
e	0.4	evaporites
i	13.1	ice
w	1.4	water
nd	0.1	no data
