# Supplementary material for: Rock organic carbon oxidation CO2 release offsets silicate weathering sink
Source: Nature. 2023 Oct 4;623(7986):329–33. doi: 10.1038/s41586-023-06581-9 (PMC10632139; doi:10.1038/s41586-023-06581-9)
Supplement: Supplementary file 6 — Source Data Extended Data Fig. 6 [file 41586_2023_6581_MOESM6_ESM.csv]

OCTOPUS_ID	SLP_AVE	EBE_MMKYR	Panel
S046WTS020	288.3	16.632698	Panel A - Igneous
S159WTS010	241.754632	74.447272	Panel A - Igneous
S018WTS002	240.915	34.412451	Panel A - Igneous
S056WTS002	297.252	44.281228	Panel A - Igneous
S022WTS003	193.169	108.7995	Panel A - Igneous
S152WTS013	273.73	19.985421	Panel A - Igneous
S117WTS014	47.421205	3.758595	Panel A - Igneous
S165WTS031	65.874543	94.956903	Panel A - Igneous
S059WTS009	373.224	100.3551	Panel A - Igneous
S185WTS030	286.313582	13.504325	Panel A - Igneous
S169WTS005	-9999.99	-9999.99	Panel A - Igneous
S101WTS021	464.6	33.966459	Panel A - Igneous
S059WTS025	567.16	19.309327	Panel A - Igneous
S165WTS025	202.65006	345.81818	Panel A - Igneous
S181WTS011	565.851772	95.164869	Panel A - Igneous
S159WTS002	46.263596	1.061047	Panel A - Igneous
S022WTS010	252.84	111.69871	Panel A - Igneous
S035WTS009	298.83	54.149522	Panel A - Igneous
S034WTS002	510.241	2800.3785	Panel A - Igneous
S035WTS015	325.014	18.470061	Panel A - Igneous
S035WTS012	160.899	67.316286	Panel A - Igneous
S175WTS001	225.558686	12.872793	Panel A - Igneous
S035WTS007	225.698	21.043479	Panel A - Igneous
S166WTS019	704.2761	831.8	Panel A - Igneous
S149WTS039	152.949989	283.0129	Panel A - Igneous
S169WTS029	-9999.99	-9999.99	Panel A - Igneous
S079WTS007	193.9301	8.135358	Panel A - Igneous
S149WTS016	331.264317	196.28875	Panel A - Igneous
S166WTS032	279.223082	99.43	Panel A - Igneous
S029WTS002	386.735	110.60299	Panel A - Igneous
S181WTS021	458.212199	81.932043	Panel A - Igneous
S185WTS026	274.332329	8.722437	Panel A - Igneous
S069WTS017	493.052	212.17721	Panel A - Igneous
S010WTS021	410.861	100.02624	Panel A - Igneous
S182WTS008	168.320432	10.939061	Panel A - Igneous
S166WTS006	785.6261	1443.52	Panel A - Igneous
S014WTS032	113.269	18.919726	Panel A - Igneous
S056WTS014	282.765	44.322427	Panel A - Igneous
S050WTS002	73.0275	17.568478	Panel A - Igneous
S166WTS013	690.4528	1083.89	Panel A - Igneous
S155WTS001	154.378101	43.982699	Panel A - Igneous
S049WTS021	368.14	143.6355	Panel A - Igneous
S059WTS005	341.202	73.710211	Panel A - Igneous
S149WTS037	203.708512	237.83777	Panel A - Igneous
S079WTS005	170.5097	11.693314	Panel A - Igneous
S166WTS009	836.4471	3089.03	Panel A - Igneous
S164WTS020	230.400516	12.262519	Panel A - Igneous
S133WTS006	541.05358	99.667038	Panel A - Igneous
S119WTS014	31.473872	5.824673	Panel A - Igneous
S095WTS004	463.3	62.962784	Panel A - Igneous
S080WTS006	128.5	5.443045	Panel A - Igneous
S142WTS010	-9999.99	-9999.99	Panel A - Igneous
S022WTS015	231.253	114.2358	Panel A - Igneous
S117WTS008	22.211265	5.627633	Panel A - Igneous
S139WTS003	163.27478	26.607415	Panel A - Igneous
S079WTS001	133.5955	9.749942	Panel A - Igneous
S014WTS014	97.767	26.213442	Panel A - Igneous
S090WTS002	307.0289	6.591075	Panel A - Igneous
S100WTS009	489.5	0.893299	Panel A - Igneous
S029WTS009	347.355	169.66242	Panel A - Igneous
S149WTS031	240.65946	53.847436	Panel A - Igneous
S166WTS002	746.2788	983.2	Panel A - Igneous
S170WTS001	666.301793	39.440384	Panel A - Igneous
S164WTS021	211.009436	31.003545	Panel A - Igneous
S055WTS044	276.819	67.725756	Panel A - Igneous
S001WTS003	223.3	65.487803	Panel A - Igneous
S058WTS004	325.464	163.86317	Panel A - Igneous
S162WTS003	19.764101	12.274581	Panel A - Igneous
S090WTS010	383.5883	17.924088	Panel A - Igneous
S167WTS003	659.599457	392.07274	Panel A - Igneous
S182WTS038	203.070823	39.079698	Panel A - Igneous
S182WTS011	250.218373	26.995508	Panel A - Igneous
S162WTS006	19.849876	13.107058	Panel A - Igneous
S165WTS035	159.812042	92.798082	Panel A - Igneous
S049WTS018	400.629	362.75171	Panel A - Igneous
S035WTS001	133.937	17.36432	Panel A - Igneous
S166WTS014	650.4384	844.73	Panel A - Igneous
S145WTS002	129.339351	63.428436	Panel A - Igneous
S152WTS006	214.89	37.792405	Panel A - Igneous
S167WTS005	560.938015	754.79387	Panel A - Igneous
S010WTS005	384.977	39.402302	Panel A - Igneous
S145WTS006	161.19599	31.396115	Panel A - Igneous
S161WTS008	244.56	21.234378	Panel A - Igneous
S067WTS005	100.4	1.89455	Panel A - Igneous
S010WTS003	208.876	57.704265	Panel A - Igneous
S022WTS005	198.209	135.20074	Panel A - Igneous
S096WTS003	535.3	706.56829	Panel A - Igneous
S170WTS006	188.295286	-9999.99	Panel A - Igneous
S100WTS005	477.9	0.671393	Panel A - Igneous
S182WTS042	214.479668	32.656535	Panel A - Igneous
S152WTS011	389.83	34.84163	Panel A - Igneous
S093WTS004	156.2448	91.473827	Panel A - Igneous
S152WTS004	293.28	46.803785	Panel A - Igneous
S170WTS008	222.168311	71.04854	Panel A - Igneous
S046WTS021	259.7	5.878804	Panel A - Igneous
S075WTS002	477.1817	388.11294	Panel A - Igneous
S042WTS002	390.827	553.43263	Panel A - Igneous
S164WTS026	275.821354	22.867869	Panel A - Igneous
S050WTS057	398.198	1369.6905	Panel A - Igneous
S095WTS008	338.2	17.281792	Panel A - Igneous
S072WTS014	455.2	28.523417	Panel A - Igneous
S035WTS016	324.134	21.513975	Panel A - Igneous
S145WTS001	186.807531	73.290897	Panel A - Igneous
S169WTS015	-9999.99	-9999.99	Panel A - Igneous
S072WTS005	478.1	44.657517	Panel A - Igneous
S144WTS002	151.886156	91.820453	Panel A - Igneous
S049WTS019	352.093	113.63553	Panel A - Igneous
S177WTS008	477.073976	1917.079	Panel A - Igneous
S014WTS022	99.738	25.828994	Panel A - Igneous
S035WTS005	194.588	23.127599	Panel A - Igneous
S169WTS028	-9999.99	-9999.99	Panel A - Igneous
S119WTS009	27.134991	2.991326	Panel A - Igneous
S149WTS041	185.531088	209.20284	Panel A - Igneous
S004WTS003	94.414	30.68298	Panel A - Igneous
S090WTS001	251.1388	6.913227	Panel A - Igneous
S070WTS007	556.1	356.24779	Panel A - Igneous
S115WTS022	554.7263	377.50468	Panel A - Igneous
S185WTS029	321.981239	13.287194	Panel A - Igneous
S013WTS001	97.9677	14.024918	Panel A - Igneous
S169WTS036	-9999.99	-9999.99	Panel A - Igneous
S093WTS001	149.1054	83.995001	Panel A - Igneous
S010WTS019	389.182	116.59503	Panel A - Igneous
S093WTS002	239.1519	131.81788	Panel A - Igneous
S046WTS034	231.1	6.690151	Panel A - Igneous
S149WTS013	197.803763	189.41233	Panel A - Igneous
S164WTS029	286.306164	34.957676	Panel A - Igneous
S055WTS042	469.782	252.95724	Panel A - Igneous
S133WTS003	536.488145	46.171952	Panel A - Igneous
S004WTS001	94.414	29.709876	Panel A - Igneous
S056WTS005	334.125	83.186168	Panel A - Igneous
S162WTS002	19.400365	11.892779	Panel A - Igneous
S080WTS002	141.9	8.749091	Panel A - Igneous
S145WTS005	175.728054	62.190474	Panel A - Igneous
S055WTS017	451.435	390.73784	Panel A - Igneous
S077WTS006	31.468	5.032972	Panel A - Igneous
S101WTS018	502.1	29.21016	Panel A - Igneous
S077WTS005	27.58	3.268051	Panel A - Igneous
S004WTS007	94.414	98.732263	Panel A - Igneous
S038WTS020	65.2	9.400542	Panel A - Igneous
S133WTS005	541.05358	70.742359	Panel A - Igneous
S014WTS012	99.977	25.649187	Panel A - Igneous
S056WTS013	229.526	52.13961	Panel A - Igneous
S164WTS054	305.866393	6.929999	Panel A - Igneous
S029WTS003	386.735	140.25732	Panel A - Igneous
S014WTS015	97.767	22.394447	Panel A - Igneous
S049WTS023	261.036	298.1878	Panel A - Igneous
S188WTS042	204.242969	34.175195	Panel A - Igneous
S152WTS003	524.37	43.55869	Panel A - Igneous
S181WTS010	571.163534	133.0532	Panel A - Igneous
S149WTS034	250.569565	56.099509	Panel A - Igneous
S004WTS005	94.414	63.442886	Panel A - Igneous
S010WTS001	280.494	134.73525	Panel A - Igneous
S167WTS013	728.20607	411.50986	Panel A - Igneous
S008WTS004	132.899	6.424541	Panel A - Igneous
S149WTS010	203.708512	174.07407	Panel A - Igneous
S166WTS027	375.061241	72.63	Panel A - Igneous
S029WTS004	386.735	139.09355	Panel A - Igneous
S169WTS024	-9999.99	-9999.99	Panel A - Igneous
S166WTS028	377.578879	67.31	Panel A - Igneous
S100WTS008	531.6	0.92654	Panel A - Igneous
S094WTS014	508.5474	211.40739	Panel A - Igneous
S046WTS017	143.1	3.501076	Panel A - Igneous
S167WTS012	650.246407	975.37989	Panel A - Igneous
S095WTS010	299.3	18.858898	Panel A - Igneous
S161WTS021	141.81	17.561121	Panel A - Igneous
S050WTS056	587.762	2392.0698	Panel A - Igneous
S167WTS001	353.86428	230.81962	Panel A - Igneous
S022WTS011	247.355	126.31897	Panel A - Igneous
S014WTS029	134.422	43.495046	Panel A - Igneous
S149WTS021	138.313442	46.204243	Panel A - Igneous
S046WTS051	248	6.321324	Panel A - Igneous
S029WTS001	386.735	128.42977	Panel A - Igneous
S059WTS019	445.44	89.385134	Panel A - Igneous
S022WTS008	151.491	111.09483	Panel A - Igneous
S119WTS015	26.319843	4.293966	Panel A - Igneous
S010WTS023	413.114	98.708636	Panel A - Igneous
S175WTS003	285.15925	13.48297	Panel A - Igneous
S010WTS004	257.47	63.180294	Panel A - Igneous
S138WTS006	315.597836	55.354477	Panel A - Igneous
S101WTS023	447.6	22.366781	Panel A - Igneous
S046WTS028	223.3	17.637713	Panel A - Igneous
S144WTS001	203.584705	67.266935	Panel A - Igneous
S117WTS011	42.910334	2.867143	Panel A - Igneous
S149WTS033	185.531088	178.60845	Panel A - Igneous
S108WTS019	554.8485	459.09905	Panel A - Igneous
S177WTS007	477.073976	1809.3427	Panel A - Igneous
S059WTS007	406.864	141.70911	Panel A - Igneous
S055WTS009	398.751	298.79513	Panel A - Igneous
S167WTS015	710.887275	-9999.99	Panel A - Igneous
S079WTS010	139.4155	11.686317	Panel A - Igneous
S059WTS022	424.252	143.73108	Panel A - Igneous
S169WTS018	-9999.99	-9999.99	Panel A - Igneous
S188WTS018	391.513058	62.879596	Panel A - Igneous
S119WTS011	34.689722	5.795748	Panel A - Igneous
S101WTS019	495.2	27.365012	Panel A - Igneous
S166WTS003	816.6128	1064.12	Panel A - Igneous
S034WTS008	423.964	575.31017	Panel A - Igneous
S079WTS002	129.5214	12.536842	Panel A - Igneous
S149WTS023	168.942961	241.05425	Panel A - Igneous
S055WTS027	495.852	394.36283	Panel A - Igneous
S034WTS017	169.654	86.938051	Panel A - Igneous
S064WTS007	681.9	182.53371	Panel A - Igneous
S009WTS057	106.65	68.32307	Panel A - Igneous
S029WTS011	472.128	501.42437	Panel A - Igneous
S029WTS008	347.355	217.84008	Panel A - Igneous
S055WTS026	491.354	536.01065	Panel A - Igneous
S079WTS013	160.0212	10.664391	Panel A - Igneous
S117WTS013	39.032262	2.466315	Panel A - Igneous
S167WTS004	631.85349	1497.8747	Panel A - Igneous
S067WTS006	151.9	0.4101	Panel A - Igneous
S119WTS010	37.791414	5.912705	Panel A - Igneous
S034WTS014	214.491	90.474972	Panel A - Igneous
S166WTS018	613.4327	-9999.99	Panel A - Igneous
S055WTS015	385.843	98.987428	Panel A - Igneous
S101WTS020	390.8	10.318322	Panel A - Igneous
S059WTS015	439.776	122.62364	Panel A - Igneous
S055WTS019	482.716	712.56175	Panel A - Igneous
S181WTS025	347.429286	23.320895	Panel A - Igneous
S082WTS019	313.2531	81.811805	Panel A - Igneous
S058WTS005	325.464	277.45218	Panel A - Igneous
S049WTS011	356.611	215.59138	Panel A - Igneous
S101WTS022	411.7	12.042855	Panel A - Igneous
S022WTS014	209.68	120.86403	Panel A - Igneous
S182WTS043	204.091465	66.062612	Panel A - Igneous
S138WTS014	377.935306	50.494918	Panel A - Igneous
S069WTS016	537.676	562.80972	Panel A - Igneous
S055WTS004	249.034	36.957731	Panel A - Igneous
S123WTS001	283.021036	273.74139	Panel A - Igneous
S164WTS053	200.389983	6.144997	Panel A - Igneous
S169WTS017	-9999.99	-9999.99	Panel A - Igneous
S166WTS005	752.2581	1176.33	Panel A - Igneous
S017WTS001	172.876	33.829213	Panel A - Igneous
S055WTS049	361.268	133.3961	Panel A - Igneous
S079WTS004	162.523	10.565098	Panel A - Igneous
S161WTS026	291.89	23.269084	Panel A - Igneous
S145WTS007	190.051184	63.871198	Panel A - Igneous
S167WTS007	589.182278	1251.7725	Panel A - Igneous
S152WTS002	288.39	33.623807	Panel A - Igneous
S034WTS005	618.165	1134.3841	Panel A - Igneous
S117WTS010	26.891091	4.116977	Panel A - Igneous
S055WTS005	297.03	146.34643	Panel A - Igneous
S149WTS028	168.881839	84.218895	Panel A - Igneous
S161WTS020	211.27	19.551272	Panel A - Igneous
S166WTS011	693.7911	1187.68	Panel A - Igneous
S055WTS014	253.276	244.17569	Panel A - Igneous
S055WTS008	416.149	448.23336	Panel A - Igneous
S014WTS009	106.825	23.702739	Panel A - Igneous
S034WTS013	417.6	249.13605	Panel A - Igneous
S145WTS003	167.47773	43.425992	Panel A - Igneous
S182WTS044	197.863496	48.518028	Panel A - Igneous
S050WTS028	768.695	383.75257	Panel A - Igneous
S185WTS010	224.722366	9.569769	Panel A - Igneous
S166WTS008	839.6547	879.73	Panel A - Igneous
S101WTS006	597.3	104.89428	Panel A - Igneous
S014WTS016	97.767	19.747961	Panel A - Igneous
S072WTS007	484.6	68.24382	Panel A - Igneous
S167WTS002	379.143413	245.30381	Panel A - Igneous
S133WTS002	427.510465	98.244449	Panel A - Igneous
S119WTS008	38.733235	4.64267	Panel A - Igneous
S175WTS005	321.973158	13.301211	Panel A - Igneous
S090WTS006	510.0608	25.227711	Panel A - Igneous
S181WTS007	469.057615	86.82215	Panel A - Igneous
S166WTS035	366.527239	66.32	Panel A - Igneous
S100WTS007	607.8	1.014412	Panel A - Igneous
S055WTS050	376.908	214.86273	Panel A - Igneous
S035WTS008	236.416	37.079517	Panel A - Igneous
S155WTS004	291.961548	154.21911	Panel A - Igneous
S014WTS019	111.262	29.21558	Panel A - Igneous
S169WTS007	-9999.99	-9999.99	Panel A - Igneous
S055WTS020	75.5488	37.252441	Panel A - Igneous
S004WTS002	94.414	30.562892	Panel A - Igneous
S035WTS014	280.51	2.805545	Panel A - Igneous
S093WTS007	179.8074	85.622119	Panel A - Igneous
S022WTS012	182.01	86.986854	Panel A - Igneous
S090WTS007	369.171	14.135798	Panel A - Igneous
S161WTS007	254.32	21.025252	Panel A - Igneous
S159WTS004	310.048049	112.18153	Panel A - Igneous
S022WTS009	213.313	96.032248	Panel A - Igneous
S079WTS012	169.0128	10.740547	Panel A - Igneous
S022WTS001	189.98	106.44325	Panel A - Igneous
S050WTS001	100.761	26.616485	Panel A - Igneous
S164WTS051	191.243664	11.166692	Panel A - Igneous
S170WTS011	165.256904	19.672105	Panel A - Igneous
S169WTS031	-9999.99	-9999.99	Panel A - Igneous
S170WTS002	241.243501	-9999.99	Panel A - Igneous
S046WTS025	175.9	8.787675	Panel A - Igneous
S138WTS015	539.727527	83.37918	Panel A - Igneous
S166WTS033	293.021447	77.11	Panel A - Igneous
S181WTS026	309.661426	30.553282	Panel A - Igneous
S166WTS020	500.088311	453.32	Panel A - Igneous
S055WTS018	522.768	548.06352	Panel A - Igneous
S055WTS046	313.306	103.36031	Panel A - Igneous
S119WTS002	57.712405	5.729962	Panel A - Igneous
S096WTS009	703.3	571.34645	Panel A - Igneous
S079WTS003	182.7969	15.266285	Panel A - Igneous
S033WTS003	141.886	10.938752	Panel A - Igneous
S052WTS015	440.73	83.432543	Panel A - Igneous
S165WTS034	282.763693	464.22434	Panel A - Igneous
S166WTS031	337.571504	65.96	Panel A - Igneous
S169WTS006	-9999.99	-9999.99	Panel A - Igneous
S161WTS034	169.88	60.254412	Panel A - Igneous
S059WTS001	83.2943	5.6263	Panel A - Igneous
S093WTS003	163.116	83.931006	Panel A - Igneous
S055WTS048	308.209	553.79322	Panel A - Igneous
S149WTS011	159.484482	51.923084	Panel A - Igneous
S159WTS012	345.090819	30.968097	Panel A - Igneous
S133WTS004	536.488145	249.39492	Panel A - Igneous
S188WTS012	253.008206	66.097907	Panel A - Igneous
S152WTS005	442.03	43.701296	Panel A - Igneous
S010WTS018	393.864	121.8502	Panel A - Igneous
S182WTS010	286.033795	30.624451	Panel A - Igneous
S079WTS009	133.6833	13.602254	Panel A - Igneous
S029WTS005	413.113	286.90495	Panel A - Igneous
S143WTS010	226.32	93.262908	Panel A - Igneous
S029WTS007	350.294	174.02736	Panel A - Igneous
S014WTS018	111.262	27.339182	Panel A - Igneous
S010WTS022	419.423	99.89071	Panel A - Igneous
S169WTS016	-9999.99	-9999.99	Panel A - Igneous
S034WTS018	112.085	63.679128	Panel A - Igneous
S149WTS024	164.833271	76.451326	Panel A - Igneous
S095WTS001	489.1	227.86455	Panel A - Igneous
S166WTS025	670.422749	699.47	Panel A - Igneous
S166WTS017	590.7628	298.87	Panel A - Igneous
S001WTS004	195.554	32.791274	Panel A - Igneous
S164WTS069	204.244292	17.869378	Panel A - Igneous
S166WTS024	579.678741	414.65	Panel A - Igneous
S161WTS019	277.83	54.941773	Panel A - Igneous
S034WTS020	111.591	48.249062	Panel A - Igneous
S166WTS015	653.6671	661.99	Panel A - Igneous
S182WTS041	196.882355	48.066737	Panel A - Igneous
S169WTS011	-9999.99	-9999.99	Panel A - Igneous
S181WTS019	457.640013	110.56647	Panel A - Igneous
S149WTS027	185.010667	273.66506	Panel A - Igneous
S079WTS011	153.3241	10.404781	Panel A - Igneous
S170WTS007	177.262379	-9999.99	Panel A - Igneous
S046WTS033	302.5	11.007796	Panel A - Igneous
S149WTS022	146.81659	259.67004	Panel A - Igneous
S022WTS013	197.419	151.21837	Panel A - Igneous
S029WTS012	347.514	226.79781	Panel A - Igneous
S169WTS025	-9999.99	-9999.99	Panel A - Igneous
S056WTS006	272.281	70.709791	Panel A - Igneous
S056WTS017	332.385	66.107591	Panel A - Igneous
S161WTS024	291.89	19.134311	Panel A - Igneous
S001WTS007	195.554	53.273769	Panel A - Igneous
S056WTS010	201.241	64.921121	Panel A - Igneous
S101WTS024	457.9	39.222197	Panel A - Igneous
S166WTS010	726.9898	974.69	Panel A - Igneous
S055WTS023	149.149	88.331805	Panel A - Igneous
S059WTS023	342.544	101.00746	Panel A - Igneous
S055WTS021	131.022	43.871512	Panel A - Igneous
S167WTS011	521.295393	350.2803	Panel A - Igneous
S038WTS037	372.5	7.384813	Panel A - Igneous
S181WTS008	514.150304	102.98974	Panel A - Igneous
S055WTS043	147.516	112.72039	Panel A - Igneous
S101WTS007	482.6	92.941531	Panel A - Igneous
S056WTS015	270.547	68.965003	Panel A - Igneous
S070WTS016	182.1	23.217829	Panel A - Igneous
S170WTS010	95.623952	20.770314	Panel A - Igneous
S139WTS006	135.859616	27.001121	Panel A - Igneous
S055WTS022	213.628	64.143931	Panel A - Igneous
S014WTS013	99.977	26.87202	Panel A - Igneous
S149WTS001	111.299018	117.83837	Panel A - Igneous
S169WTS026	-9999.99	-9999.99	Panel A - Igneous
S029WTS010	271.205	203.84534	Panel A - Igneous
S085WTS003	113.8654	6.298795	Panel A - Igneous
S046WTS005	186.8	6.186692	Panel A - Igneous
S072WTS003	471.7	89.366348	Panel A - Igneous
S132WTS014	341.428438	43.876022	Panel A - Igneous
S170WTS009	139.900402	-9999.99	Panel A - Igneous
S049WTS015	270.051	76.432587	Panel A - Igneous
S166WTS021	702.80041	441.55	Panel A - Igneous
S162WTS009	78.104002	10.234944	Panel A - Igneous
S049WTS016	375.308	514.24564	Panel A - Igneous
S034WTS011	483.763	1348.6461	Panel A - Igneous
S149WTS019	146.714529	36.991203	Panel A - Igneous
S177WTS011	477.073976	817.07676	Panel A - Igneous
S014WTS010	106.825	20.922363	Panel A - Igneous
S119WTS006	83.213165	10.803553	Panel A - Igneous
S050WTS007	617.544	543.63192	Panel A - Igneous
S055WTS040	154.044	100.51897	Panel A - Igneous
S164WTS008	342.84199	51.374301	Panel A - Igneous
S170WTS012	335.667825	85.430805	Panel A - Igneous
S181WTS005	317.647116	51.442102	Panel A - Igneous
S010WTS024	391.362	90.281314	Panel A - Igneous
S046WTS008	186.8	8.201383	Panel A - Igneous
S149WTS038	171.479663	99.720298	Panel A - Igneous
S001WTS006	195.554	45.556466	Panel A - Igneous
S035WTS017	325.87	22.457273	Panel A - Igneous
S059WTS017	432.017	68.238956	Panel A - Igneous
S094WTS019	338.7686	175.07235	Panel A - Igneous
S166WTS026	615.720819	300.55	Panel A - Igneous
S055WTS047	329.091	72.231469	Panel A - Igneous
S149WTS030	272.277636	18.267062	Panel A - Igneous
S022WTS002	230.579	140.45286	Panel A - Igneous
S166WTS030	363.612745	83.72	Panel A - Igneous
S100WTS004	445.6	1.419407	Panel A - Igneous
S161WTS025	291.89	22.249797	Panel A - Igneous
S166WTS007	786.5054	682.71	Panel A - Igneous
S149WTS005	85.083023	23.177731	Panel A - Igneous
S072WTS009	442.5	33.198345	Panel A - Igneous
S072WTS004	478.1	35.508538	Panel A - Igneous
S149WTS007	194.351938	113.07957	Panel A - Igneous
S072WTS002	470	60.500104	Panel A - Igneous
S181WTS024	576.119266	118.28596	Panel A - Igneous
S170WTS004	197.394303	-9999.99	Panel A - Igneous
S059WTS010	381.458	125.25573	Panel A - Igneous
S167WTS014	668.015819	-9999.99	Panel A - Igneous
S149WTS014	306.418114	408.87284	Panel A - Igneous
S162WTS004	19.531707	9.943294	Panel A - Igneous
S101WTS012	520.5	97.616641	Panel A - Igneous
S035WTS003	174.459	19.537242	Panel A - Igneous
S101WTS005	476.5	68.356528	Panel A - Igneous
S185WTS025	237.57187	12.551211	Panel A - Igneous
S010WTS006	222.849	52.57451	Panel A - Igneous
S165WTS033	336.925134	709.06452	Panel A - Igneous
S177WTS009	477.073976	2875.9315	Panel A - Igneous
S046WTS006	186.8	7.354401	Panel A - Igneous
S072WTS011	470.5	18.2428	Panel A - Igneous
S022WTS017	236.976	120.56709	Panel A - Igneous
S165WTS032	178.365968	141.76511	Panel A - Igneous
S167WTS010	516.194399	459.30484	Panel A - Igneous
S162WTS008	23.011664	14.063308	Panel A - Igneous
S034WTS015	224.821	77.707634	Panel A - Igneous
S080WTS008	170.4	7.423926	Panel A - Igneous
S170WTS003	238.275503	-9999.99	Panel A - Igneous
S117WTS007	27.173646	5.315689	Panel A - Igneous
S055WTS039	156.022	582.97784	Panel A - Igneous
S071WTS038	416.4314	15.561992	Panel A - Igneous
S161WTS035	286.7	2.487782	Panel A - Igneous
S161WTS033	275.24	22.756813	Panel A - Igneous
S181WTS009	499.868769	90.572241	Panel A - Igneous
S115WTS029	560.7703	2113.7502	Panel A - Igneous
S164WTS056	261.462981	19.240214	Panel A - Igneous
S159WTS009	182.176755	67.011542	Panel A - Igneous
S049WTS024	264.454	224.29165	Panel A - Igneous
S166WTS012	711.2155	-9999.99	Panel A - Igneous
S101WTS031	496.4	18.953612	Panel A - Igneous
S119WTS013	31.473872	5.333566	Panel A - Igneous
S055WTS013	241.857	293.18077	Panel A - Igneous
S017WTS002	201.157	56.83512	Panel A - Igneous
S145WTS004	172.241805	59.306608	Panel A - Igneous
S185WTS028	291.983194	8.623463	Panel A - Igneous
S119WTS007	78.982947	8.39289	Panel A - Igneous
S149WTS018	113.77601	147.65441	Panel A - Igneous
S119WTS004	60.254479	3.747652	Panel A - Igneous
S188WTS015	354.475468	85.806311	Panel A - Igneous
S164WTS019	331.100958	26.453406	Panel A - Igneous
S080WTS001	105.5	4.713924	Panel A - Igneous
S181WTS014	208.278325	69.268912	Panel A - Igneous
S166WTS004	810.8109	648.27	Panel A - Igneous
S069WTS036	503.161	170.01264	Panel A - Igneous
S043WTS004	90.2487	7.943949	Panel A - Igneous
S161WTS022	141.81	20.086915	Panel A - Igneous
S049WTS020	350.284	205.53666	Panel A - Igneous
S169WTS035	-9999.99	-9999.99	Panel A - Igneous
S095WTS003	493.6	57.978873	Panel A - Igneous
S170WTS013	398.625261	62.828693	Panel A - Igneous
S094WTS017	478.1174	163.23132	Panel A - Igneous
S035WTS002	129.878	19.876304	Panel A - Igneous
S055WTS024	189.666	96.212832	Panel A - Igneous
S101WTS026	504.4	85.992331	Panel A - Igneous
S014WTS011	99.977	25.455787	Panel A - Igneous
S170WTS005	213.63691	-9999.99	Panel A - Igneous
S149WTS026	128.334498	19.947015	Panel A - Igneous
S185WTS023	223.282413	12.874635	Panel A - Igneous
S089WTS008	295.8	111.6172	Panel A - Igneous
S034WTS009	372.747	471.23515	Panel A - Igneous
S177WTS010	477.073976	5965.5682	Panel A - Igneous
S050WTS006	557.656	235.69173	Panel A - Igneous
S072WTS013	460.1	26.642052	Panel A - Igneous
S029WTS006	506.806	777.68672	Panel A - Igneous
S034WTS007	530.129	1059.8279	Panel A - Igneous
S010WTS002	271.51	73.619634	Panel A - Igneous
S034WTS012	446.724	208.88096	Panel A - Igneous
S056WTS020	172.326	65.552028	Panel A - Igneous
S046WTS007	186.8	8.185508	Panel A - Igneous
S090WTS008	274.9123	41.211261	Panel A - Igneous
S049WTS022	254.873	51.100517	Panel A - Igneous
S185WTS027	322.101541	12.812482	Panel A - Igneous
S093WTS008	172.3115	58.30111	Panel A - Igneous
S159WTS011	316.471397	14.106149	Panel A - Igneous
S101WTS001	512.3	56.559821	Panel A - Igneous
S094WTS020	369.1258	101.59255	Panel A - Igneous
S022WTS006	169.586	85.524094	Panel A - Igneous
S010WTS020	379.666	83.905241	Panel A - Igneous
S072WTS006	421.6	61.42055	Panel A - Igneous
S188WTS020	352.106801	39.004707	Panel A - Igneous
S181WTS012	592.31234	154.46859	Panel A - Igneous
S007WTS001	153.0163	61.641718	Panel A - Igneous
S072WTS010	419.3	46.974877	Panel A - Igneous
S155WTS003	224.262363	181.93739	Panel A - Igneous
S095WTS006	478.1	90.113771	Panel A - Igneous
S165WTS024	174.821758	95.614439	Panel A - Igneous
S149WTS036	153.001682	42.653609	Panel A - Igneous
S034WTS001	468.891	1940.6018	Panel A - Igneous
S049WTS014	339.401	328.63811	Panel A - Igneous
S059WTS016	364.766	140.08098	Panel A - Igneous
S001WTS005	195.554	50.430247	Panel A - Igneous
S056WTS012	110.504	32.88312	Panel A - Igneous
S166WTS022	670.916126	531.44	Panel A - Igneous
S159WTS008	113.438898	100.81625	Panel A - Igneous
S056WTS016	164.766	59.520907	Panel A - Igneous
S166WTS016	658.4979	452.84	Panel A - Igneous
S034WTS010	484.46	150.39669	Panel A - Igneous
S149WTS035	210.677309	62.642754	Panel A - Igneous
S182WTS039	183.05239	38.926563	Panel A - Igneous
S139WTS007	185.911359	35.871889	Panel A - Igneous
S182WTS040	189.010252	36.10739	Panel A - Igneous
S166WTS001	648.8184	640.51	Panel A - Igneous
S014WTS020	99.738	29.217562	Panel A - Igneous
S161WTS003	162.8	67.034124	Panel A - Igneous
S029WTS013	350.816	229.37884	Panel A - Igneous
S149WTS040	162.526149	249.50598	Panel A - Igneous
S055WTS030	332.045	350.84406	Panel A - Igneous
S139WTS002	144.864197	29.247132	Panel A - Igneous
S149WTS032	190.684127	91.939612	Panel A - Igneous
S014WTS021	99.738	28.7174	Panel A - Igneous
S055WTS001	322.247	116.68799	Panel A - Igneous
S152WTS001	139.3	21.989174	Panel A - Igneous
S010WTS031	373.795	92.815627	Panel A - Igneous
S117WTS012	45.86341	2.638383	Panel A - Igneous
S014WTS034	77.79	24.155433	Panel A - Igneous
S001WTS002	223.3	82.053761	Panel A - Igneous
S188WTS040	447.863286	199.6456	Panel A - Igneous
S046WTS030	185.9	3.882125	Panel A - Igneous
S059WTS003	379.642	107.16698	Panel A - Igneous
S149WTS004	183.683603	19.499149	Panel A - Igneous
S004WTS006	94.414	49.553382	Panel A - Igneous
S038WTS038	104.6	12.011517	Panel A - Igneous
S046WTS038	222.3	8.405894	Panel A - Igneous
S166WTS034	386.454988	79.36	Panel A - Igneous
S149WTS006	249.250099	77.52621	Panel A - Igneous
S149WTS009	293.970713	227.80198	Panel A - Igneous
S169WTS034	-9999.99	-9999.99	Panel A - Igneous
S059WTS008	376.619	211.00995	Panel A - Igneous
S164WTS025	283.126103	29.200876	Panel A - Igneous
S161WTS001	236.33	37.475763	Panel A - Igneous
S014WTS017	111.262	29.723875	Panel A - Igneous
S181WTS018	457.640013	60.296309	Panel A - Igneous
S166WTS029	384.82682	62.15	Panel A - Igneous
S049WTS017	409.247	85.177394	Panel A - Igneous
S164WTS015	379.61495	23.901481	Panel A - Igneous
S164WTS057	265.90993	28.322908	Panel A - Igneous
S123WTS009	420.612513	72.314036	Panel A - Igneous
S119WTS005	40.755819	4.21817	Panel A - Igneous
S055WTS006	403.181	267.12132	Panel A - Igneous
S117WTS009	36.550191	4.284521	Panel A - Igneous
S095WTS007	287.4	25.199482	Panel A - Igneous
S004WTS004	94.414	38.905346	Panel A - Igneous
S166WTS023	703.655503	482.33	Panel A - Igneous
S080WTS005	228.3	11.36913	Panel A - Igneous
S055WTS029	457.171	266.1425	Panel A - Igneous
S022WTS016	162.523	103.12459	Panel A - Igneous
S149WTS029	302.238934	102.33017	Panel A - Igneous
S089WTS007	145.9	55.324247	Panel A - Igneous
S109WTS002	423.453371	10.232812	Panel A - Igneous
S167WTS006	660.38217	519.2894	Panel A - Igneous
S164WTS065	179.034609	20.919186	Panel A - Igneous
S059WTS018	552.409	131.5348	Panel A - Igneous
S175WTS004	291.646606	8.613817	Panel A - Igneous
S059WTS002	361.397	108.87084	Panel A - Igneous
S169WTS033	-9999.99	-9999.99	Panel A - Igneous
S059WTS004	351.118	100.48824	Panel A - Igneous
S001WTS001	223.3	70.220489	Panel A - Igneous
S046WTS019	347.7	10.924454	Panel A - Igneous
S169WTS032	-9999.99	-9999.99	Panel A - Igneous
S149WTS003	204.760484	170.88765	Panel A - Igneous
S101WTS008	479	16.140017	Panel A - Igneous
S014WTS027	112.104	30.866917	Panel A - Igneous
S055WTS016	402.69	157.46073	Panel A - Igneous
S152WTS012	224.2	14.396334	Panel A - Igneous
S161WTS032	306.99	7.311473	Panel A - Igneous
S022WTS004	271.239	68.651824	Panel A - Igneous
S046WTS031	253.9	10.259638	Panel A - Igneous
S034WTS016	314.451	134.66389	Panel A - Igneous
S109WTS001	444.103809	13.62399	Panel A - Igneous
S181WTS020	420.271618	93.029743	Panel A - Igneous
S080WTS003	155.5	6.543727	Panel A - Igneous
S050WTS065	743.98	420.39814	Panel A - Igneous
S093WTS005	195.8605	93.455564	Panel A - Igneous
S149WTS008	321.734697	118.43214	Panel A - Igneous
S182WTS009	214.803284	11.072106	Panel A - Igneous
S049WTS013	679.284	58.42278	Panel A - Igneous
S164WTS014	451.702366	41.347004	Panel A - Igneous
S046WTS054	201.7	11.165674	Panel A - Igneous
S155WTS002	220.869045	51.112071	Panel A - Igneous
S164WTS049	152.456337	15.951036	Panel A - Igneous
S022WTS007	129.353	61.809216	Panel A - Igneous
S169WTS037	-9999.99	-9999.99	Panel A - Igneous
S119WTS003	57.712405	5.380649	Panel A - Igneous
S100WTS006	478.1	1.460398	Panel A - Igneous
S133WTS001	427.510465	40.092367	Panel A - Igneous
S149WTS020	137.37401	125.53645	Panel A - Igneous
S080WTS007	240.3	15.337094	Panel A - Igneous
S167WTS008	572.041229	708.83962	Panel A - Igneous
S050WTS027	689.204	481.92047	Panel A - Igneous
S056WTS001	295.743	56.954786	Panel A - Igneous
S159WTS013	291.696048	32.409129	Panel A - Igneous
S034WTS019	224.421	114.11143	Panel A - Igneous
S038WTS028	24.5	9.029731	Panel A - Igneous
S093WTS006	143.6346	54.550133	Panel A - Igneous
S138WTS005	506.164264	17.018406	Panel A - Igneous
S169WTS019	-9999.99	-9999.99	Panel A - Igneous
S120WTS010	58.257435	3.981533	Panel B - Metamorphic
S154WTS030	249.703886	16.362311	Panel B - Metamorphic
S139WTS008	164.268914	36.202675	Panel B - Metamorphic
S164WTS040	223.724009	13.674637	Panel B - Metamorphic
S115WTS030	530.2635	564.4141	Panel B - Metamorphic
S030WTS017	516.129	26.695366	Panel B - Metamorphic
S024WTS010	278.997	256.59309	Panel B - Metamorphic
S049WTS009	184.412	8.55868	Panel B - Metamorphic
S015WTS008	357.841	26.595541	Panel B - Metamorphic
S106WTS031	542.3749	260.51009	Panel B - Metamorphic
S015WTS007	386.655	26.28081	Panel B - Metamorphic
S164WTS041	193.799895	18.570957	Panel B - Metamorphic
S108WTS038	418.4236	86.27749	Panel B - Metamorphic
S169WTS061	-9999.99	-9999.99	Panel B - Metamorphic
S151WTS025	564.860501	3393.459	Panel B - Metamorphic
S015WTS025	341.21	29.710489	Panel B - Metamorphic
S115WTS017	260.4707	38.251937	Panel B - Metamorphic
S152WTS008	140.44	15.070501	Panel B - Metamorphic
S026WTS069	143.046	5.111204	Panel B - Metamorphic
S121WTS004	363.006875	85.958966	Panel B - Metamorphic
S015WTS037	284.085	19.004796	Panel B - Metamorphic
S039WTS034	275.1	26.341087	Panel B - Metamorphic
S046WTS012	235.6	5.63357	Panel B - Metamorphic
S169WTS014	-9999.99	-9999.99	Panel B - Metamorphic
S159WTS003	155.911582	7.618691	Panel B - Metamorphic
S161WTS036	464.99	85.88664	Panel B - Metamorphic
S030WTS009	116.834	3.120772	Panel B - Metamorphic
S077WTS003	216.121	13.414148	Panel B - Metamorphic
S161WTS031	344.48	83.583496	Panel B - Metamorphic
S139WTS016	285.623462	35.558999	Panel B - Metamorphic
S049WTS007	187.531	23.618089	Panel B - Metamorphic
S121WTS023	337.162611	92.372985	Panel B - Metamorphic
S121WTS010	257.723654	55.331261	Panel B - Metamorphic
S030WTS012	926.569	69.434799	Panel B - Metamorphic
S046WTS018	244.2	5.040594	Panel B - Metamorphic
S164WTS002	427.703192	59.062825	Panel B - Metamorphic
S156WTS015	44.910457	5.936773	Panel B - Metamorphic
S164WTS066	87.029167	12.769075	Panel B - Metamorphic
S010WTS014	274.361	37.561563	Panel B - Metamorphic
S046WTS053	281.1	11.603906	Panel B - Metamorphic
S120WTS007	56.781938	3.086654	Panel B - Metamorphic
S081WTS002	84.8459	7.488616	Panel B - Metamorphic
S106WTS016	474.0173	117.84815	Panel B - Metamorphic
S154WTS039	188.66104	21.083156	Panel B - Metamorphic
S052WTS003	426.848	73.50968	Panel B - Metamorphic
S026WTS001	74.454	21.062268	Panel B - Metamorphic
S111WTS028	561.9056	1310.8631	Panel B - Metamorphic
S121WTS009	263.122374	48.522777	Panel B - Metamorphic
S129WTS004	416.671589	110.94615	Panel B - Metamorphic
S021WTS011	359.746	24.749571	Panel B - Metamorphic
S151WTS026	564.860501	4549.3776	Panel B - Metamorphic
S161WTS013	464.36	128.09183	Panel B - Metamorphic
S106WTS025	466.6145	32.441951	Panel B - Metamorphic
S154WTS005	91.36465	6.905088	Panel B - Metamorphic
S052WTS008	370.839	78.419519	Panel B - Metamorphic
S039WTS013	233.1	12.657328	Panel B - Metamorphic
S115WTS011	330.7083	72.197532	Panel B - Metamorphic
S163WTS014	146.783792	41.983447	Panel B - Metamorphic
S081WTS005	382.2971	53.379222	Panel B - Metamorphic
S081WTS009	309.2676	56.110982	Panel B - Metamorphic
S081WTS011	291.7223	34.256735	Panel B - Metamorphic
S120WTS015	55.634916	10.164359	Panel B - Metamorphic
S069WTS025	548.655	763.22679	Panel B - Metamorphic
S164WTS024	141.073528	13.340406	Panel B - Metamorphic
S092WTS006	229.7282	3.718831	Panel B - Metamorphic
S009WTS010	183.414	26.489888	Panel B - Metamorphic
S108WTS047	416.1102	139.77212	Panel B - Metamorphic
S154WTS020	244.276558	18.587492	Panel B - Metamorphic
S046WTS023	254	12.678294	Panel B - Metamorphic
S163WTS004	372.001441	104.02429	Panel B - Metamorphic
S173WTS009	552.743641	188.48768	Panel B - Metamorphic
S139WTS012	281.310643	37.455843	Panel B - Metamorphic
S159WTS016	52.642889	3.938915	Panel B - Metamorphic
S015WTS026	341.21	27.015808	Panel B - Metamorphic
S120WTS012	61.392166	9.662173	Panel B - Metamorphic
S039WTS036	180	17.896641	Panel B - Metamorphic
S010WTS015	237.553	27.430935	Panel B - Metamorphic
S138WTS010	320.008114	82.387984	Panel B - Metamorphic
S108WTS026	461.3703	555.55839	Panel B - Metamorphic
S164WTS028	192.022934	24.317657	Panel B - Metamorphic
S115WTS037	442.7089	267.22603	Panel B - Metamorphic
S039WTS030	323.1	35.898884	Panel B - Metamorphic
S052WTS002	454.874	53.110511	Panel B - Metamorphic
S129WTS001	246.167248	39.238221	Panel B - Metamorphic
S021WTS018	294.445	20.923671	Panel B - Metamorphic
S154WTS009	142.958216	10.482887	Panel B - Metamorphic
S098WTS009	418.5401	354.38257	Panel B - Metamorphic
S055WTS033	517.895	956.466	Panel B - Metamorphic
S039WTS014	233.1	12.108589	Panel B - Metamorphic
S039WTS006	102.1	7.961731	Panel B - Metamorphic
S030WTS008	139.131	4.190042	Panel B - Metamorphic
S010WTS010	225.206	40.767535	Panel B - Metamorphic
S058WTS017	539.039	848.86824	Panel B - Metamorphic
S154WTS028	106.825893	11.336396	Panel B - Metamorphic
S080WTS017	280.6	12.510606	Panel B - Metamorphic
S046WTS015	330	3.625557	Panel B - Metamorphic
S039WTS031	163.1	12.397074	Panel B - Metamorphic
S055WTS034	483.388	904.08347	Panel B - Metamorphic
S108WTS035	356.9092	192.67274	Panel B - Metamorphic
S026WTS082	68.79	9.694002	Panel B - Metamorphic
S046WTS047	307.9	7.154766	Panel B - Metamorphic
S121WTS003	346.569315	67.130532	Panel B - Metamorphic
S108WTS029	417.136	128.31035	Panel B - Metamorphic
S185WTS001	309.886799	19.240686	Panel B - Metamorphic
S154WTS032	326.07789	36.266732	Panel B - Metamorphic
S049WTS010	160.934	25.861534	Panel B - Metamorphic
S055WTS035	531.315	618.06458	Panel B - Metamorphic
S185WTS019	347.6577	15.983685	Panel B - Metamorphic
S030WTS013	532.425	19.873961	Panel B - Metamorphic
S115WTS015	578.0143	111.16829	Panel B - Metamorphic
S026WTS086	64.257	9.596005	Panel B - Metamorphic
S129WTS003	224.018407	39.919932	Panel B - Metamorphic
S046WTS009	235.6	7.273596	Panel B - Metamorphic
S163WTS010	203.120122	61.130882	Panel B - Metamorphic
S181WTS023	418.267762	73.298301	Panel B - Metamorphic
S121WTS002	265.537269	66.815467	Panel B - Metamorphic
S080WTS014	224.5	18.419332	Panel B - Metamorphic
S051WTS005	105.531	11.311351	Panel B - Metamorphic
S054WTS003	70.3	35.271291	Panel B - Metamorphic
S159WTS014	42.861435	5.848394	Panel B - Metamorphic
S098WTS004	375.9624	67.424295	Panel B - Metamorphic
S098WTS003	346.1016	142.41526	Panel B - Metamorphic
S080WTS013	185.2	8.187185	Panel B - Metamorphic
S164WTS062	163.54536	19.079972	Panel B - Metamorphic
S108WTS039	628.3389	176.84368	Panel B - Metamorphic
S139WTS021	250.95845	51.427795	Panel B - Metamorphic
S156WTS012	32.800848	2.591223	Panel B - Metamorphic
S081WTS016	271.5459	31.726865	Panel B - Metamorphic
S164WTS043	254.587686	27.957929	Panel B - Metamorphic
S108WTS037	363.4319	677.07873	Panel B - Metamorphic
S015WTS041	324.499	18.867702	Panel B - Metamorphic
S131WTS004	423.831057	85.397659	Panel B - Metamorphic
S020WTS009	221.527	14.697532	Panel B - Metamorphic
S015WTS024	341.21	29.710489	Panel B - Metamorphic
S042WTS001	547.034	189.93153	Panel B - Metamorphic
S038WTS039	227	7.623964	Panel B - Metamorphic
S009WTS011	183.414	29.496487	Panel B - Metamorphic
S111WTS019	648.201	1442.2063	Panel B - Metamorphic
S058WTS014	445.053	583.41637	Panel B - Metamorphic
S026WTS076	65.742	8.917679	Panel B - Metamorphic
S161WTS037	464.99	85.245391	Panel B - Metamorphic
S181WTS016	346.750924	60.810326	Panel B - Metamorphic
S108WTS003	564.9046	325.25044	Panel B - Metamorphic
S021WTS007	238.535	18.036561	Panel B - Metamorphic
S046WTS062	233.2	8.611102	Panel B - Metamorphic
S115WTS020	472.0851	112.72075	Panel B - Metamorphic
S026WTS085	62.117	8.388343	Panel B - Metamorphic
S021WTS012	250.153	18.393003	Panel B - Metamorphic
S092WTS025	91.333	3.141135	Panel B - Metamorphic
S055WTS025	392.971	132.76658	Panel B - Metamorphic
S015WTS014	227.281	43.718194	Panel B - Metamorphic
S058WTS016	482.461	1338.3611	Panel B - Metamorphic
S165WTS016	218.345578	436.39505	Panel B - Metamorphic
S111WTS018	589.4508	1373.8485	Panel B - Metamorphic
S115WTS023	402.2365	57.612759	Panel B - Metamorphic
S021WTS009	322.614	22.925152	Panel B - Metamorphic
S030WTS002	61.4287	2.721235	Panel B - Metamorphic
S039WTS028	124	12.624979	Panel B - Metamorphic
S030WTS007	178.717	2.547938	Panel B - Metamorphic
S081WTS014	409.2818	98.872316	Panel B - Metamorphic
S002WTS001	211.848	59.179438	Panel B - Metamorphic
S046WTS032	253.5	5.257111	Panel B - Metamorphic
S120WTS013	61.392166	8.676336	Panel B - Metamorphic
S096WTS007	443.3	480.67819	Panel B - Metamorphic
S106WTS007	430.2346	45.637261	Panel B - Metamorphic
S163WTS008	264.957219	57.335234	Panel B - Metamorphic
S052WTS007	372.256	56.53679	Panel B - Metamorphic
S164WTS071	173.598048	7.637945	Panel B - Metamorphic
S164WTS037	210.053243	35.185309	Panel B - Metamorphic
S030WTS018	536.807	26.240752	Panel B - Metamorphic
S054WTS008	132.8	14.871778	Panel B - Metamorphic
S164WTS018	42.27408	18.523779	Panel B - Metamorphic
S115WTS003	431.7697	180.02219	Panel B - Metamorphic
S082WTS002	467.8245	706.29631	Panel B - Metamorphic
S133WTS007	187.611645	15.894464	Panel B - Metamorphic
S115WTS032	406.8985	117.40081	Panel B - Metamorphic
S106WTS029	472.1665	446.98147	Panel B - Metamorphic
S154WTS018	244.276558	17.445602	Panel B - Metamorphic
S151WTS027	533.645285	1850.0116	Panel B - Metamorphic
S069WTS015	558.085	1117.2859	Panel B - Metamorphic
S081WTS015	284.172	33.261612	Panel B - Metamorphic
S106WTS021	467.093	377.8215	Panel B - Metamorphic
S030WTS014	655.488	27.129728	Panel B - Metamorphic
S108WTS032	555.9127	855.8351	Panel B - Metamorphic
S154WTS019	244.276558	19.030846	Panel B - Metamorphic
S148WTS007	384.491798	155.76209	Panel B - Metamorphic
S030WTS016	449.134	30.90915	Panel B - Metamorphic
S154WTS017	124.266937	7.458141	Panel B - Metamorphic
S046WTS055	60.3	6.668478	Panel B - Metamorphic
S046WTS013	330	3.559368	Panel B - Metamorphic
S018WTS010	194.015	36.757919	Panel B - Metamorphic
S046WTS039	253.1	4.366119	Panel B - Metamorphic
S108WTS044	478.8448	846.44324	Panel B - Metamorphic
S106WTS024	429.7691	107.26779	Panel B - Metamorphic
S039WTS019	291.4	21.205854	Panel B - Metamorphic
S039WTS015	233.1	13.958762	Panel B - Metamorphic
S154WTS031	105.418105	9.835078	Panel B - Metamorphic
S181WTS004	310.605061	143.71017	Panel B - Metamorphic
S034WTS006	297.029	211.45626	Panel B - Metamorphic
S120WTS009	54.861348	2.875192	Panel B - Metamorphic
S108WTS021	528.429	257.97956	Panel B - Metamorphic
S156WTS019	156.52868	8.620559	Panel B - Metamorphic
S164WTS022	169.597238	22.731795	Panel B - Metamorphic
S159WTS015	43.367944	3.648502	Panel B - Metamorphic
S111WTS025	447.4371	444.05868	Panel B - Metamorphic
S117WTS005	16.373886	-9999.99	Panel B - Metamorphic
S156WTS010	60.956484	9.148312	Panel B - Metamorphic
S039WTS008	102.1	6.229987	Panel B - Metamorphic
S159WTS017	22.190058	5.826747	Panel B - Metamorphic
S106WTS004	510.8013	300.25825	Panel B - Metamorphic
S037WTS016	551.24	876.12644	Panel B - Metamorphic
S021WTS010	285.023	36.245656	Panel B - Metamorphic
S150WTS005	-9999.99	-9999.99	Panel B - Metamorphic
S156WTS022	201.452296	13.538962	Panel B - Metamorphic
S052WTS005	445.197	60.095687	Panel B - Metamorphic
S026WTS055	59.184	6.425612	Panel B - Metamorphic
S154WTS021	244.276558	15.585706	Panel B - Metamorphic
S173WTS006	533.244331	384.42875	Panel B - Metamorphic
S169WTS030	-9999.99	-9999.99	Panel B - Metamorphic
S009WTS055	110.033	43.47481	Panel B - Metamorphic
S021WTS016	144.907	20.357577	Panel B - Metamorphic
S030WTS001	80.7114	2.331851	Panel B - Metamorphic
S107WTS004	482.4	202.93531	Panel B - Metamorphic
S037WTS011	549.708	340.90523	Panel B - Metamorphic
S039WTS017	138.9	8.31809	Panel B - Metamorphic
S173WTS010	552.743641	70.14596	Panel B - Metamorphic
S185WTS021	254.497758	17.20469	Panel B - Metamorphic
S115WTS007	308.0118	79.378864	Panel B - Metamorphic
S026WTS083	47.393	12.269939	Panel B - Metamorphic
S108WTS028	516.6395	251.95668	Panel B - Metamorphic
S148WTS011	468.777261	868.30608	Panel B - Metamorphic
S121WTS005	363.006875	86.51594	Panel B - Metamorphic
S026WTS077	68.573	5.254678	Panel B - Metamorphic
S046WTS011	235.6	4.689233	Panel B - Metamorphic
S039WTS020	291.4	20.713457	Panel B - Metamorphic
S154WTS006	91.36465	7.086244	Panel B - Metamorphic
S106WTS005	488.8514	200.52536	Panel B - Metamorphic
S129WTS005	308.484477	83.231387	Panel B - Metamorphic
S121WTS001	265.537269	72.229687	Panel B - Metamorphic
S119WTS017	16.245325	3.350303	Panel B - Metamorphic
S038WTS002	221.5	4.89121	Panel B - Metamorphic
S165WTS018	362.644791	476.9928	Panel B - Metamorphic
S154WTS012	142.958216	8.864341	Panel B - Metamorphic
S154WTS043	268.136365	25.017297	Panel B - Metamorphic
S054WTS002	141.4	13.004298	Panel B - Metamorphic
S154WTS051	75.911897	7.534601	Panel B - Metamorphic
S175WTS008	351.625445	16.034348	Panel B - Metamorphic
S018WTS012	150.251	29.266309	Panel B - Metamorphic
S107WTS003	537.7	259.12423	Panel B - Metamorphic
S010WTS016	250.375	40.33226	Panel B - Metamorphic
S120WTS011	58.257435	5.158549	Panel B - Metamorphic
S151WTS024	538.521785	2535.5114	Panel B - Metamorphic
S120WTS008	50.908625	3.367026	Panel B - Metamorphic
S106WTS022	436.4602	78.46173	Panel B - Metamorphic
S046WTS041	209	3.357639	Panel B - Metamorphic
S010WTS007	300.143	47.54486	Panel B - Metamorphic
S154WTS041	232.604182	22.615042	Panel B - Metamorphic
S049WTS006	295.686	20.743159	Panel B - Metamorphic
S098WTS008	390.5611	259.43607	Panel B - Metamorphic
S049WTS002	191.061	23.00596	Panel B - Metamorphic
S121WTS006	457.066611	97.658977	Panel B - Metamorphic
S156WTS023	144.051372	7.95625	Panel B - Metamorphic
S075WTS010	474.5525	181.22105	Panel B - Metamorphic
S046WTS016	330	5.164216	Panel B - Metamorphic
S081WTS003	115.9779	6.903325	Panel B - Metamorphic
S026WTS078	49.803	5.410432	Panel B - Metamorphic
S121WTS014	567.122695	208.22594	Panel B - Metamorphic
S039WTS035	211	23.228214	Panel B - Metamorphic
S026WTS081	82.105	8.626679	Panel B - Metamorphic
S163WTS015	244.277758	86.825713	Panel B - Metamorphic
S010WTS017	276.154	35.83637	Panel B - Metamorphic
S021WTS005	271.322	15.353041	Panel B - Metamorphic
S121WTS008	401.409249	75.96341	Panel B - Metamorphic
S046WTS042	230.8	5.317795	Panel B - Metamorphic
S039WTS039	283.3	27.796786	Panel B - Metamorphic
S010WTS025	174.832	26.844249	Panel B - Metamorphic
S164WTS036	196.614352	41.68225	Panel B - Metamorphic
S015WTS018	227.281	38.057723	Panel B - Metamorphic
S052WTS001	394.893	55.642628	Panel B - Metamorphic
S092WTS007	211.8634	5.355017	Panel B - Metamorphic
S164WTS042	190.834838	29.106175	Panel B - Metamorphic
S018WTS007	190.512	44.021481	Panel B - Metamorphic
S154WTS015	210.64249	12.591719	Panel B - Metamorphic
S106WTS002	469.2828	87.848321	Panel B - Metamorphic
S164WTS073	164.726733	14.07473	Panel B - Metamorphic
S021WTS014	221.622	27.095753	Panel B - Metamorphic
S020WTS007	221.527	9.57102	Panel B - Metamorphic
S009WTS056	112.135	32.628305	Panel B - Metamorphic
S154WTS036	214.009014	15.342988	Panel B - Metamorphic
S081WTS017	433.4159	122.80823	Panel B - Metamorphic
S039WTS038	233.1	22.319339	Panel B - Metamorphic
S054WTS004	68.9	27.682849	Panel B - Metamorphic
S117WTS006	18.707471	-9999.99	Panel B - Metamorphic
S010WTS012	254.146	42.382217	Panel B - Metamorphic
S010WTS011	241.332	36.928235	Panel B - Metamorphic
S039WTS027	47.6	11.196547	Panel B - Metamorphic
S046WTS050	377.5	7.11182	Panel B - Metamorphic
S111WTS032	490.2212	444.34628	Panel B - Metamorphic
S046WTS022	267.2	13.495664	Panel B - Metamorphic
S039WTS010	157.7	11.841383	Panel B - Metamorphic
S164WTS055	258.170969	46.25435	Panel B - Metamorphic
S185WTS017	322.829488	11.465376	Panel B - Metamorphic
S181WTS017	362.835549	81.280755	Panel B - Metamorphic
S092WTS001	235.5675	4.640383	Panel B - Metamorphic
S009WTS004	134.82	24.251087	Panel B - Metamorphic
S115WTS041	573.291	204.97266	Panel B - Metamorphic
S163WTS006	272.406893	54.880184	Panel B - Metamorphic
S026WTS079	49.49	11.539106	Panel B - Metamorphic
S115WTS027	296.9662	28.9106	Panel B - Metamorphic
S185WTS014	342.83257	21.692726	Panel B - Metamorphic
S046WTS043	269.5	5.895635	Panel B - Metamorphic
S046WTS056	157.1	7.059378	Panel B - Metamorphic
S052WTS006	390.434	87.854542	Panel B - Metamorphic
S015WTS013	227.281	26.805381	Panel B - Metamorphic
S015WTS009	420.778	23.463	Panel B - Metamorphic
S185WTS004	340.697862	44.068151	Panel B - Metamorphic
S154WTS029	165.976888	12.968766	Panel B - Metamorphic
S055WTS012	540.465	415.14792	Panel B - Metamorphic
S108WTS048	435.6832	133.18567	Panel B - Metamorphic
S165WTS020	217.506054	149.40222	Panel B - Metamorphic
S150WTS004	-9999.99	-9999.99	Panel B - Metamorphic
S164WTS031	183.478577	31.130323	Panel B - Metamorphic
S169WTS003	-9999.99	-9999.99	Panel B - Metamorphic
S015WTS016	227.281	24.349705	Panel B - Metamorphic
S156WTS020	195.230192	20.285676	Panel B - Metamorphic
S164WTS075	50.931626	10.579166	Panel B - Metamorphic
S015WTS022	335.063	21.299054	Panel B - Metamorphic
S039WTS037	254.7	25.142236	Panel B - Metamorphic
S021WTS015	221.527	11.938565	Panel B - Metamorphic
S046WTS063	230.5	9.293924	Panel B - Metamorphic
S046WTS010	235.6	5.54869	Panel B - Metamorphic
S106WTS030	549.5419	721.00731	Panel B - Metamorphic
S164WTS027	263.344509	47.628666	Panel B - Metamorphic
S049WTS005	282.193	15.765439	Panel B - Metamorphic
S111WTS029	614.06	2140.7295	Panel B - Metamorphic
S015WTS028	371.23	31.458272	Panel B - Metamorphic
S115WTS033	459.1728	84.172611	Panel B - Metamorphic
S115WTS005	304.3546	42.831691	Panel B - Metamorphic
S161WTS016	571.15	149.43583	Panel B - Metamorphic
S154WTS033	326.07789	35.363051	Panel B - Metamorphic
S133WTS013	270.470663	21.590647	Panel B - Metamorphic
S046WTS040	252.4	4.735488	Panel B - Metamorphic
S020WTS006	221.527	9.877961	Panel B - Metamorphic
S046WTS057	251.8	15.040282	Panel B - Metamorphic
S037WTS035	689.691	479.73885	Panel B - Metamorphic
S115WTS025	395.8162	24.931248	Panel B - Metamorphic
S164WTS035	244.401756	37.659176	Panel B - Metamorphic
S049WTS001	152.161	14.649883	Panel B - Metamorphic
S049WTS004	88.225	7.841783	Panel B - Metamorphic
S039WTS021	291.4	17.37893	Panel B - Metamorphic
S152WTS009	179.47	27.768657	Panel B - Metamorphic
S164WTS004	91.167062	20.5393	Panel B - Metamorphic
S030WTS005	234.255	1.977728	Panel B - Metamorphic
S156WTS024	232.138234	14.705241	Panel B - Metamorphic
S038WTS004	25.5	3.837989	Panel B - Metamorphic
S121WTS016	260.610841	76.236549	Panel B - Metamorphic
S108WTS036	427.7612	1126.0169	Panel B - Metamorphic
S030WTS015	512.166	30.775394	Panel B - Metamorphic
S046WTS052	310.8	6.041083	Panel B - Metamorphic
S164WTS072	206.277326	10.98841	Panel B - Metamorphic
S106WTS015	373.1917	38.529403	Panel B - Metamorphic
S036WTS001	331.057	80.715813	Panel B - Metamorphic
S030WTS019	204.817	10.173191	Panel B - Metamorphic
S164WTS063	142.282443	18.909732	Panel B - Metamorphic
S138WTS013	299.866657	60.64288	Panel B - Metamorphic
S139WTS019	251.555562	52.860819	Panel B - Metamorphic
S052WTS004	457.04	102.7998	Panel B - Metamorphic
S039WTS005	102.1	7.77575	Panel B - Metamorphic
S009WTS006	134.82	23.361886	Panel B - Metamorphic
S015WTS011	324.577	23.813188	Panel B - Metamorphic
S115WTS019	529.1617	969.46382	Panel B - Metamorphic
S115WTS040	492.558	143.12246	Panel B - Metamorphic
S115WTS045	384.386	61.057709	Panel B - Metamorphic
S121WTS027	600.12247	187.07614	Panel B - Metamorphic
S115WTS036	575.4246	212.40515	Panel B - Metamorphic
S081WTS008	370.1437	43.459005	Panel B - Metamorphic
S108WTS040	527.9976	94.566422	Panel B - Metamorphic
S169WTS021	-9999.99	-9999.99	Panel B - Metamorphic
S021WTS003	229.126	14.393261	Panel B - Metamorphic
S039WTS009	157.7	11.672132	Panel B - Metamorphic
S003WTS002	62.115	15.78732	Panel B - Metamorphic
S111WTS030	588.8611	2785.7455	Panel B - Metamorphic
S106WTS010	385.9442	41.278871	Panel B - Metamorphic
S163WTS002	401.544158	103.30585	Panel B - Metamorphic
S165WTS021	228.069585	164.82909	Panel B - Metamorphic
S154WTS040	163.86291	16.082763	Panel B - Metamorphic
S163WTS011	368.528601	90.394572	Panel B - Metamorphic
S026WTS070	186.743	6.719821	Panel B - Metamorphic
S131WTS001	381.711102	50.082965	Panel B - Metamorphic
S092WTS003	224.7961	3.833348	Panel B - Metamorphic
S117WTS004	16.323619	3.873937	Panel B - Metamorphic
S015WTS040	321.9	24.003409	Panel B - Metamorphic
S054WTS007	107.7	15.25238	Panel B - Metamorphic
S120WTS001	46.089275	2.021962	Panel B - Metamorphic
S169WTS004	-9999.99	-9999.99	Panel B - Metamorphic
S038WTS003	26.6	3.537759	Panel B - Metamorphic
S115WTS018	424.8958	71.046859	Panel B - Metamorphic
S152WTS010	262.7	29.670937	Panel B - Metamorphic
S185WTS007	193.027486	5.900598	Panel B - Metamorphic
S138WTS011	337.435871	67.095354	Panel B - Metamorphic
S195WTS003	518.581604	251.73969	Panel B - Metamorphic
S154WTS027	37.933725	10.058044	Panel B - Metamorphic
S115WTS038	475.7866	88.204636	Panel B - Metamorphic
S081WTS001	118.7122	15.569714	Panel B - Metamorphic
S046WTS049	293.1	6.843095	Panel B - Metamorphic
S139WTS011	329.402485	61.420341	Panel B - Metamorphic
S009WTS013	155.048	23.333491	Panel B - Metamorphic
S015WTS034	324.8	20.783084	Panel B - Metamorphic
S021WTS013	187.848	14.951216	Panel B - Metamorphic
S026WTS080	95.738	8.331435	Panel B - Metamorphic
S026WTS084	53.952	9.113005	Panel B - Metamorphic
S185WTS002	360.041209	31.03067	Panel B - Metamorphic
S195WTS005	466.518148	377.8186	Panel B - Metamorphic
S080WTS010	163.1	8.49099	Panel B - Metamorphic
S115WTS021	521.8967	164.32636	Panel B - Metamorphic
S106WTS026	695.2145	315.66162	Panel B - Metamorphic
S115WTS001	524.9783	353.53933	Panel B - Metamorphic
S003WTS001	61.572	14.551233	Panel B - Metamorphic
S154WTS046	164.824356	7.794463	Panel B - Metamorphic
S161WTS012	558.18	152.79843	Panel B - Metamorphic
S106WTS019	547.816	33.909855	Panel B - Metamorphic
S009WTS012	155.048	23.333491	Panel B - Metamorphic
S080WTS019	179.1	11.535821	Panel B - Metamorphic
S117WTS002	24.165438	4.007206	Panel B - Metamorphic
S058WTS010	410.773	153.1807	Panel B - Metamorphic
S154WTS034	151.075187	11.145292	Panel B - Metamorphic
S159WTS005	36.648922	7.047834	Panel B - Metamorphic
S108WTS022	471.972	126.72362	Panel B - Metamorphic
S163WTS005	288.358313	49.105868	Panel B - Metamorphic
S121WTS011	288.462431	92.021359	Panel B - Metamorphic
S115WTS004	281.7095	71.339308	Panel B - Metamorphic
S054WTS009	110.1	20.534193	Panel B - Metamorphic
S121WTS021	527.050794	244.21958	Panel B - Metamorphic
S154WTS011	142.958216	12.184853	Panel B - Metamorphic
S121WTS017	260.610841	82.068606	Panel B - Metamorphic
S015WTS017	227.281	27.226633	Panel B - Metamorphic
S002WTS002	255.887	59.179438	Panel B - Metamorphic
S036WTS006	262.161	33.935122	Panel B - Metamorphic
S015WTS023	312.115	19.62344	Panel B - Metamorphic
S106WTS008	461.1898	120.95868	Panel B - Metamorphic
S181WTS015	368.495148	54.632091	Panel B - Metamorphic
S015WTS001	293.866	19.746743	Panel B - Metamorphic
S117WTS001	18.054011	4.213867	Panel B - Metamorphic
S163WTS013	331.920203	76.797244	Panel B - Metamorphic
S039WTS029	121.9	10.94678	Panel B - Metamorphic
S120WTS003	41.870132	1.110587	Panel B - Metamorphic
S163WTS009	319.604169	104.45243	Panel B - Metamorphic
S046WTS061	232.1	5.313168	Panel B - Metamorphic
S098WTS006	509.5955	340.0067	Panel B - Metamorphic
S046WTS014	330	3.204305	Panel B - Metamorphic
S009WTS009	183.414	25.780059	Panel B - Metamorphic
S106WTS003	530.2949	173.63875	Panel B - Metamorphic
S185WTS013	381.25313	20.37271	Panel B - Metamorphic
S173WTS005	533.244331	607.68049	Panel B - Metamorphic
S106WTS017	511.4618	193.34847	Panel B - Metamorphic
S009WTS014	130.895	27.234532	Panel B - Metamorphic
S106WTS001	509.7549	218.66124	Panel B - Metamorphic
S058WTS015	534.111	773.696	Panel B - Metamorphic
S164WTS038	231.215829	45.640087	Panel B - Metamorphic
S161WTS011	468.36	113.63706	Panel B - Metamorphic
S037WTS036	689.691	473.91799	Panel B - Metamorphic
S164WTS023	270.25576	30.352574	Panel B - Metamorphic
S092WTS004	242.9918	4.521506	Panel B - Metamorphic
S051WTS006	122.349	8.454518	Panel B - Metamorphic
S154WTS007	91.36465	7.77832	Panel B - Metamorphic
S161WTS039	446.77	15.933358	Panel B - Metamorphic
S081WTS004	405.4455	52.524558	Panel B - Metamorphic
S111WTS026	615.8108	481.55493	Panel B - Metamorphic
S154WTS050	75.911897	7.133642	Panel B - Metamorphic
S151WTS023	658.243824	1531.0026	Panel B - Metamorphic
S098WTS007	414.7983	143.65043	Panel B - Metamorphic
S111WTS017	706.4153	682.94383	Panel B - Metamorphic
S009WTS007	178.927	24.969741	Panel B - Metamorphic
S049WTS008	126.886	30.049887	Panel B - Metamorphic
S055WTS041	339.589	277.6605	Panel B - Metamorphic
S133WTS009	222.448047	9.978538	Panel B - Metamorphic
S021WTS017	219.71	42.305416	Panel B - Metamorphic
S106WTS028	387.0122	110.44621	Panel B - Metamorphic
S164WTS034	244.401756	41.069567	Panel B - Metamorphic
S156WTS008	39.602124	7.438223	Panel B - Metamorphic
S002WTS003	255.887	92.592792	Panel B - Metamorphic
S161WTS018	588.51	250.73462	Panel B - Metamorphic
S106WTS020	442.5454	988.82967	Panel B - Metamorphic
S037WTS019	631.126	282.38976	Panel B - Metamorphic
S039WTS018	291.4	19.445116	Panel B - Metamorphic
S054WTS001	103.2	15.958624	Panel B - Metamorphic
S080WTS016	248.7	15.047158	Panel B - Metamorphic
S010WTS009	228.231	37.466409	Panel B - Metamorphic
S039WTS033	185.3	9.889084	Panel B - Metamorphic
S030WTS010	478.179	52.705433	Panel B - Metamorphic
S037WTS012	656.373	616.74499	Panel B - Metamorphic
S115WTS002	545.7709	406.8988	Panel B - Metamorphic
S164WTS076	57.564852	9.268254	Panel B - Metamorphic
S055WTS011	544.978	972.60755	Panel B - Metamorphic
S069WTS020	406.497	804.29409	Panel B - Metamorphic
S111WTS027	547.6365	128.63447	Panel B - Metamorphic
S169WTS020	-9999.99	-9999.99	Panel B - Metamorphic
S117WTS003	14.49871	4.58037	Panel B - Metamorphic
S015WTS005	363.752	23.947472	Panel B - Metamorphic
S009WTS005	134.82	24.251087	Panel B - Metamorphic
S081WTS007	407.5158	67.342639	Panel B - Metamorphic
S092WTS002	277.687	3.035249	Panel B - Metamorphic
S046WTS048	296.4	6.522132	Panel B - Metamorphic
S115WTS016	604.3783	182.27453	Panel B - Metamorphic
S106WTS027	540.5013	1660.0868	Panel B - Metamorphic
S154WTS008	91.36465	5.547173	Panel B - Metamorphic
S154WTS016	210.64249	12.202224	Panel B - Metamorphic
S115WTS039	473.9067	155.30223	Panel B - Metamorphic
S164WTS033	154.092719	46.204594	Panel B - Metamorphic
S129WTS002	216.005701	35.922128	Panel B - Metamorphic
S108WTS030	464.8737	361.60923	Panel B - Metamorphic
S106WTS023	361.2764	76.121705	Panel B - Metamorphic
S147WTS007	663.981489	4210.4276	Panel B - Metamorphic
S036WTS002	254.088	21.685387	Panel B - Metamorphic
S185WTS011	369.547876	24.780662	Panel B - Metamorphic
S138WTS001	254.872142	44.993167	Panel B - Metamorphic
S015WTS012	227.281	27.014348	Panel B - Metamorphic
S154WTS013	210.64249	11.413785	Panel B - Metamorphic
S082WTS001	478.517	193.60751	Panel B - Metamorphic
S185WTS003	382.700269	35.859381	Panel B - Metamorphic
S039WTS041	175.9	8.683158	Panel B - Metamorphic
S104WTS009	578	5039.2103	Panel B - Metamorphic
S131WTS002	525.002502	91.150562	Panel B - Metamorphic
S030WTS011	616.903	40.808191	Panel B - Metamorphic
S175WTS007	321.412669	11.468437	Panel B - Metamorphic
S055WTS010	500.23	788.21499	Panel B - Metamorphic
S046WTS024	228	11.846122	Panel B - Metamorphic
S154WTS035	213.602967	11.602304	Panel B - Metamorphic
S121WTS007	610.491292	173.15768	Panel B - Metamorphic
S121WTS020	515.406594	198.86669	Panel B - Metamorphic
S154WTS044	268.136365	21.989702	Panel B - Metamorphic
S020WTS008	221.527	12.579644	Panel B - Metamorphic
S195WTS004	446.706995	225.87743	Panel B - Metamorphic
S115WTS043	492.2154	1314.7791	Panel B - Metamorphic
S051WTS004	118.595	9.241188	Panel B - Metamorphic
S058WTS011	429.14	83.558125	Panel B - Metamorphic
S080WTS012	197.2	17.259729	Panel B - Metamorphic
S154WTS010	142.958216	10.635493	Panel B - Metamorphic
S131WTS003	308.142047	33.77762	Panel B - Metamorphic
S161WTS038	464.99	88.550322	Panel B - Metamorphic
S069WTS019	508.171	563.95831	Panel B - Metamorphic
S163WTS007	358.79334	72.079068	Panel B - Metamorphic
S010WTS013	298.985	45.544983	Panel B - Metamorphic
S010WTS008	288.026	40.902707	Panel B - Metamorphic
S030WTS003	88.4153	2.277416	Panel B - Metamorphic
S058WTS013	536.615	276.63341	Panel B - Metamorphic
S092WTS010	133.2906	2.663466	Panel B - Metamorphic
S154WTS014	210.64249	10.917212	Panel B - Metamorphic
S026WTS087	72.076	8.359814	Panel B - Metamorphic
S111WTS031	531.1088	617.34989	Panel B - Metamorphic
S080WTS015	235.5	20.712111	Panel B - Metamorphic
S164WTS064	84.089406	14.908986	Panel B - Metamorphic
S120WTS004	41.870132	1.277875	Panel B - Metamorphic
S021WTS008	260.589	5.013184	Panel B - Metamorphic
S080WTS011	184.1	12.361155	Panel B - Metamorphic
S163WTS003	337.653963	86.079608	Panel B - Metamorphic
S021WTS006	289.703	21.709642	Panel B - Metamorphic
S185WTS022	290.461614	16.377658	Panel B - Metamorphic
S037WTS017	581.152	292.51198	Panel B - Metamorphic
S182WTS051	288.364045	35.400177	Panel B - Metamorphic
S165WTS017	220.681399	651.01881	Panel B - Metamorphic
S133WTS012	269.127792	21.699083	Panel B - Metamorphic
S154WTS037	172.946115	8.893273	Panel B - Metamorphic
S058WTS012	336.555	100.7316	Panel B - Metamorphic
S015WTS038	334.881	18.58776	Panel B - Metamorphic
S021WTS004	249.954	16.822899	Panel B - Metamorphic
S111WTS033	522.7895	9884.0548	Panel B - Metamorphic
S120WTS014	82.097866	11.160143	Panel B - Metamorphic
S164WTS070	257.204497	39.10468	Panel B - Metamorphic
S039WTS011	157.7	13.559401	Panel B - Metamorphic
S165WTS022	151.1265	76.694654	Panel B - Metamorphic
S015WTS015	227.281	24.094279	Panel B - Metamorphic
S081WTS012	419.5268	65.700122	Panel B - Metamorphic
S163WTS012	338.902028	74.362438	Panel B - Metamorphic
S164WTS044	33.390331	19.879914	Panel B - Metamorphic
S080WTS018	304.2	13.844812	Panel B - Metamorphic
S115WTS044	297.7937	90.491909	Panel B - Metamorphic
S108WTS046	424.8606	125.33917	Panel B - Metamorphic
S039WTS012	157.7	9.87665	Panel B - Metamorphic
S181WTS003	316.709997	51.221934	Panel B - Metamorphic
S169WTS013	-9999.99	-9999.99	Panel B - Metamorphic
S120WTS006	56.933857	2.01502	Panel B - Metamorphic
S106WTS009	444.4488	86.612031	Panel B - Metamorphic
S069WTS014	558.085	662.78142	Panel B - Metamorphic
S120WTS005	40.667855	1.492097	Panel B - Metamorphic
S115WTS006	360.2702	105.26439	Panel B - Metamorphic
S164WTS030	141.413051	30.470185	Panel B - Metamorphic
S106WTS006	503.9034	148.67751	Panel B - Metamorphic
S039WTS045	82.4	7.955388	Panel B - Metamorphic
S163WTS001	303.524632	57.029178	Panel B - Metamorphic
S096WTS014	472.3	407.84881	Panel B - Metamorphic
S039WTS007	102.1	8.71463	Panel B - Metamorphic
S037WTS014	604.569	657.89871	Panel B - Metamorphic
S115WTS028	564.4513	356.26883	Panel B - Metamorphic
S120WTS002	34.830273	1.552781	Panel B - Metamorphic
S181WTS006	441.926861	98.449023	Panel B - Metamorphic
S098WTS005	419.843	265.3479	Panel B - Metamorphic
S015WTS010	338.257	18.184596	Panel B - Metamorphic
S154WTS042	221.072027	20.141332	Panel B - Metamorphic
S046WTS046	269.1	11.151443	Panel B - Metamorphic
S107WTS002	521.6	543.7896	Panel B - Metamorphic
S129WTS006	237.779766	48.572928	Panel B - Metamorphic
S010WTS026	197.121	27.078514	Panel B - Metamorphic
S115WTS042	523.9793	483.71501	Panel B - Metamorphic
S147WTS005	574.403595	4079.6088	Panel B - Metamorphic
S154WTS038	246.678447	23.691938	Panel B - Metamorphic
S046WTS058	151.4	9.256567	Panel B - Metamorphic
S039WTS032	233.4	12.906713	Panel B - Metamorphic
S046WTS064	343.2	11.624729	Panel B - Metamorphic
S138WTS012	344.635678	109.79664	Panel B - Metamorphic
S164WTS045	183.682895	14.032192	Panel B - Metamorphic
S015WTS019	336.717	29.166355	Panel B - Metamorphic
S165WTS019	287.031837	69.745566	Panel B - Metamorphic
S092WTS005	198.2286	3.524985	Panel B - Metamorphic
S164WTS032	170.517033	38.685005	Panel B - Metamorphic
S058WTS009	511.586	309.10353	Panel B - Metamorphic
S015WTS027	343.291	32.368861	Panel B - Metamorphic
S140WTS008	451.677549	1046.8694	Panel B - Metamorphic
S164WTS039	134.621462	20.245087	Panel B - Metamorphic
S039WTS016	233.1	13.528457	Panel B - Metamorphic
S069WTS031	451.027	504.49157	Panel B - Metamorphic
S015WTS020	319.833	19.552557	Panel B - Metamorphic
S049WTS003	92.433	12.072762	Panel B - Metamorphic
S063WTS006	308.016	309.30413	Panel C - Sedimentary
S050WTS055	163.698	42.549075	Panel C - Sedimentary
S150WTS013	-9999.99	-9999.99	Panel C - Sedimentary
S103WTS018	531.8868	730.89381	Panel C - Sedimentary
S104WTS004	449.9	186.72269	Panel C - Sedimentary
S082WTS020	366.6012	127.85134	Panel C - Sedimentary
S050WTS016	462.197	78.994177	Panel C - Sedimentary
S082WTS034	210.8025	35.603808	Panel C - Sedimentary
S056WTS019	123.001	45.16501	Panel C - Sedimentary
S179WTS005	284.357817	173.4146	Panel C - Sedimentary
S024WTS006	224.077	90.458185	Panel C - Sedimentary
S154WTS026	69.393929	6.947216	Panel C - Sedimentary
S174WTS005	77.739408	5.507815	Panel C - Sedimentary
S006WTS009	123	27.322573	Panel C - Sedimentary
S011WTS002	298.4	105.8379	Panel C - Sedimentary
S087WTS007	645.493	6.533582	Panel C - Sedimentary
S065WTS003	95.1	25.006271	Panel C - Sedimentary
S015WTS046	343.753	50.387001	Panel C - Sedimentary
S154WTS023	370.580195	13.063338	Panel C - Sedimentary
S160WTS006	394.501724	194.9433	Panel C - Sedimentary
S183WTS017	626.172759	316.2436	Panel C - Sedimentary
S050WTS052	527.779	90.745623	Panel C - Sedimentary
S127WTS047	178.343885	537.64432	Panel C - Sedimentary
S015WTS045	343.753	35.923353	Panel C - Sedimentary
S026WTS051	87.014	23.695581	Panel C - Sedimentary
S060WTS001	226.091	75.765279	Panel C - Sedimentary
S015WTS051	354.644	58.394509	Panel C - Sedimentary
S015WTS048	354.644	47.417802	Panel C - Sedimentary
S076WTS008	571.2529	2059.0343	Panel C - Sedimentary
S063WTS003	300.231	302.18984	Panel C - Sedimentary
S103WTS022	406.2119	108.40946	Panel C - Sedimentary
S015WTS057	290.807	43.330002	Panel C - Sedimentary
S165WTS041	219.530714	556.49193	Panel C - Sedimentary
S024WTS008	286.583	209.41965	Panel C - Sedimentary
S026WTS010	105.384	19.30589	Panel C - Sedimentary
S089WTS004	213.8	122.68633	Panel C - Sedimentary
S091WTS002	114.3355	429.89475	Panel C - Sedimentary
S073WTS003	533.0569	1491.8384	Panel C - Sedimentary
S027WTS002	666.7744	369.00104	Panel C - Sedimentary
S110WTS019	607.6	325.82192	Panel C - Sedimentary
S078WTS011	243.07996	18.142002	Panel C - Sedimentary
S169WTS049	-9999.99	-9999.99	Panel C - Sedimentary
S154WTS022	370.580195	9.458806	Panel C - Sedimentary
S115WTS024	525.8015	106.33543	Panel C - Sedimentary
S015WTS036	292.746	17.611953	Panel C - Sedimentary
S039WTS042	91.3	8.374156	Panel C - Sedimentary
S061WTS018	367.106	506.85648	Panel C - Sedimentary
S160WTS001	484.381022	130.04124	Panel C - Sedimentary
S183WTS001	699.99844	907.62205	Panel C - Sedimentary
S154WTS024	370.580195	16.34262	Panel C - Sedimentary
S026WTS061	107.087	19.25374	Panel C - Sedimentary
S026WTS048	21.316	6.317329	Panel C - Sedimentary
S006WTS008	90.5	28.766184	Panel C - Sedimentary
S011WTS003	278.4	107.02093	Panel C - Sedimentary
S143WTS019	178.96	184.92106	Panel C - Sedimentary
S165WTS010	363.154342	1070.3718	Panel C - Sedimentary
S165WTS004	278.30885	477.47413	Panel C - Sedimentary
S050WTS017	481.887	91.475651	Panel C - Sedimentary
S063WTS001	313.485	319.68652	Panel C - Sedimentary
S110WTS007	228	56.499322	Panel C - Sedimentary
S088WTS005	757.9	356.03457	Panel C - Sedimentary
S050WTS045	340.041	137.21464	Panel C - Sedimentary
S177WTS014	358.728662	1896.3656	Panel C - Sedimentary
S087WTS006	439.723	5.405316	Panel C - Sedimentary
S160WTS003	517.996769	242.48515	Panel C - Sedimentary
S169WTS048	-9999.99	-9999.99	Panel C - Sedimentary
S011WTS013	287.3	104.94486	Panel C - Sedimentary
S169WTS047	-9999.99	-9999.99	Panel C - Sedimentary
S015WTS035	211.972	13.867308	Panel C - Sedimentary
S033WTS002	146.721	11.147178	Panel C - Sedimentary
S006WTS010	123	27.322573	Panel C - Sedimentary
S015WTS030	355.347	30.648889	Panel C - Sedimentary
S038WTS033	26.6	5.469448	Panel C - Sedimentary
S015WTS054	285.829	22.975605	Panel C - Sedimentary
S006WTS007	90.5	26.012044	Panel C - Sedimentary
S011WTS012	250	110.85965	Panel C - Sedimentary
S135WTS008	181.055357	14.301871	Panel C - Sedimentary
S026WTS040	167.367	18.737798	Panel C - Sedimentary
S169WTS053	-9999.99	-9999.99	Panel C - Sedimentary
S183WTS007	619.898006	472.81882	Panel C - Sedimentary
S019WTS003	243.3	217.86802	Panel C - Sedimentary
S183WTS023	628.17185	626.04586	Panel C - Sedimentary
S035WTS006	211.305	106.10975	Panel C - Sedimentary
S076WTS016	442.0871	451.52896	Panel C - Sedimentary
S015WTS044	343.753	32.197644	Panel C - Sedimentary
S183WTS018	605.059651	412.78785	Panel C - Sedimentary
S085WTS004	319.1499	106.13197	Panel C - Sedimentary
S088WTS002	552.8	1299.66	Panel C - Sedimentary
S085WTS005	252.4755	53.744847	Panel C - Sedimentary
S062WTS009	106.468	39.812348	Panel C - Sedimentary
S024WTS005	199.517	118.63075	Panel C - Sedimentary
S006WTS011	123	27.787939	Panel C - Sedimentary
S195WTS001	455.435631	242.41209	Panel C - Sedimentary
S033WTS001	179.74	7.3933	Panel C - Sedimentary
S179WTS001	121.74971	26.813829	Panel C - Sedimentary
S150WTS018	-9999.99	-9999.99	Panel C - Sedimentary
S179WTS007	251.461861	138.7782	Panel C - Sedimentary
S085WTS002	127.8582	8.323662	Panel C - Sedimentary
S015WTS032	283.394	21.513225	Panel C - Sedimentary
S089WTS006	224.3	168.23548	Panel C - Sedimentary
S143WTS020	302.95	267.70171	Panel C - Sedimentary
S107WTS006	407.9	155.70394	Panel C - Sedimentary
S183WTS022	522.576796	249.95319	Panel C - Sedimentary
S026WTS056	43.672	11.545618	Panel C - Sedimentary
S060WTS005	321.62	181.71687	Panel C - Sedimentary
S060WTS026	362.069	126.79972	Panel C - Sedimentary
S026WTS063	207.7	11.14205	Panel C - Sedimentary
S061WTS008	381.369	685.8408	Panel C - Sedimentary
S050WTS051	385.914	37.63741	Panel C - Sedimentary
S116WTS004	272.467974	3.246127	Panel C - Sedimentary
S060WTS023	516.763	214.29549	Panel C - Sedimentary
S127WTS046	206.907182	234.70228	Panel C - Sedimentary
S066WTS002	357.4	3.300895	Panel C - Sedimentary
S103WTS014	498.0923	766.21881	Panel C - Sedimentary
S015WTS047	343.753	57.450529	Panel C - Sedimentary
S032WTS005	380.755	284.78753	Panel C - Sedimentary
S183WTS016	685.434754	367.49877	Panel C - Sedimentary
S006WTS002	84.7	28.927411	Panel C - Sedimentary
S009WTS062	49.594	5.312502	Panel C - Sedimentary
S146WTS004	226.689898	65.571101	Panel C - Sedimentary
S050WTS062	528.574	182.18058	Panel C - Sedimentary
S165WTS001	291.576944	315.8854	Panel C - Sedimentary
S085WTS001	113.7475	10.27382	Panel C - Sedimentary
S165WTS003	278.30885	302.02698	Panel C - Sedimentary
S182WTS020	205.136458	63.259305	Panel C - Sedimentary
S169WTS057	-9999.99	-9999.99	Panel C - Sedimentary
S050WTS061	492.158	320.80493	Panel C - Sedimentary
S110WTS002	509.3	342.60656	Panel C - Sedimentary
S088WTS011	500.3	489.14184	Panel C - Sedimentary
S038WTS034	50.8	8.140508	Panel C - Sedimentary
S132WTS001	113.632068	14.419413	Panel C - Sedimentary
S065WTS004	106.2	33.092496	Panel C - Sedimentary
S026WTS067	83.883	9.541154	Panel C - Sedimentary
S092WTS026	96.918	4.306857	Panel C - Sedimentary
S027WTS004	459.427	885.35422	Panel C - Sedimentary
S107WTS007	469.2	43.033062	Panel C - Sedimentary
S060WTS002	188.242	137.08808	Panel C - Sedimentary
S182WTS037	269.855019	64.797891	Panel C - Sedimentary
S174WTS006	77.739408	8.527193	Panel C - Sedimentary
S066WTS004	41	6.034624	Panel C - Sedimentary
S154WTS047	81.399302	7.500545	Panel C - Sedimentary
S066WTS006	45.2	6.074589	Panel C - Sedimentary
S164WTS048	36.304709	7.282122	Panel C - Sedimentary
S069WTS026	493.788	1349.2986	Panel C - Sedimentary
S066WTS001	394.9	0.491565	Panel C - Sedimentary
S169WTS054	-9999.99	-9999.99	Panel C - Sedimentary
S015WTS002	298.034	22.239786	Panel C - Sedimentary
S061WTS014	234.595	306.63328	Panel C - Sedimentary
S011WTS005	278.4	115.57859	Panel C - Sedimentary
S183WTS005	726.9868	582.78249	Panel C - Sedimentary
S011WTS009	246.6	49.941233	Panel C - Sedimentary
S039WTS003	73.2	7.896382	Panel C - Sedimentary
S038WTS008	147	5.477278	Panel C - Sedimentary
S062WTS013	92.4461	38.58271	Panel C - Sedimentary
S065WTS002	97.4	23.440316	Panel C - Sedimentary
S045WTS007	674.3	1978.7295	Panel C - Sedimentary
S087WTS008	558.92	6.204463	Panel C - Sedimentary
S062WTS008	91.3012	41.142122	Panel C - Sedimentary
S050WTS011	482.061	177.94087	Panel C - Sedimentary
S050WTS022	605.182	133.29195	Panel C - Sedimentary
S011WTS001	298.4	117.12214	Panel C - Sedimentary
S078WTS012	260.89024	26.088021	Panel C - Sedimentary
S177WTS015	358.728662	1501.9378	Panel C - Sedimentary
S091WTS001	149.556	147.26713	Panel C - Sedimentary
S026WTS031	129.595	31.414834	Panel C - Sedimentary
S160WTS005	376.160235	310.97572	Panel C - Sedimentary
S026WTS050	125.039	10.000921	Panel C - Sedimentary
S015WTS053	295.183	24.674546	Panel C - Sedimentary
S037WTS007	604.503	1135.4002	Panel C - Sedimentary
S130WTS007	369.430502	227.71163	Panel C - Sedimentary
S076WTS012	458.4902	422.36004	Panel C - Sedimentary
S069WTS027	554.395	656.82695	Panel C - Sedimentary
S019WTS005	222	156.43194	Panel C - Sedimentary
S182WTS016	403.451476	104.74852	Panel C - Sedimentary
S110WTS014	423.5	273.8913	Panel C - Sedimentary
S177WTS012	358.728662	1115.2441	Panel C - Sedimentary
S107WTS009	469.4	129.47512	Panel C - Sedimentary
S078WTS004	42.821375	-9999.99	Panel C - Sedimentary
S052WTS009	739.78	141.89566	Panel C - Sedimentary
S088WTS014	473.1	681.01051	Panel C - Sedimentary
S110WTS021	505.9	221.04985	Panel C - Sedimentary
S133WTS011	263.891346	39.749725	Panel C - Sedimentary
S154WTS002	62.91694	6.649574	Panel C - Sedimentary
S104WTS003	449.9	122.22852	Panel C - Sedimentary
S040WTS001	122.8	15.987193	Panel C - Sedimentary
S183WTS002	745.228131	681.88283	Panel C - Sedimentary
S150WTS016	-9999.99	-9999.99	Panel C - Sedimentary
S141WTS005	309.498009	12.122007	Panel C - Sedimentary
S161WTS015	417.2	155.7431	Panel C - Sedimentary
S050WTS037	547.353	239.14658	Panel C - Sedimentary
S169WTS045	-9999.99	-9999.99	Panel C - Sedimentary
S078WTS005	12.664857	3.859353	Panel C - Sedimentary
S027WTS001	610.2974	192.63573	Panel C - Sedimentary
S104WTS017	394	268.86058	Panel C - Sedimentary
S174WTS008	77.739408	9.458932	Panel C - Sedimentary
S091WTS004	24.2617	8.584549	Panel C - Sedimentary
S116WTS005	272.433891	3.21012	Panel C - Sedimentary
S012WTS002	64.1	87.828526	Panel C - Sedimentary
S169WTS052	-9999.99	-9999.99	Panel C - Sedimentary
S154WTS004	62.91694	4.115153	Panel C - Sedimentary
S183WTS003	735.291106	286.35641	Panel C - Sedimentary
S143WTS021	289.72	443.63104	Panel C - Sedimentary
S060WTS004	306.593	102.21277	Panel C - Sedimentary
S032WTS001	284.286	280.75533	Panel C - Sedimentary
S132WTS004	382.096075	10.951609	Panel C - Sedimentary
S026WTS043	70.593	12.59796	Panel C - Sedimentary
S015WTS052	324.218	32.915797	Panel C - Sedimentary
S088WTS006	528.4	434.26723	Panel C - Sedimentary
S015WTS029	397.996	35.333774	Panel C - Sedimentary
S169WTS039	-9999.99	-9999.99	Panel C - Sedimentary
S015WTS056	290.807	28.908381	Panel C - Sedimentary
S133WTS017	180.319189	16.102661	Panel C - Sedimentary
S160WTS004	559.012042	137.72151	Panel C - Sedimentary
S146WTS003	180.182661	103.66399	Panel C - Sedimentary
S150WTS020	-9999.99	-9999.99	Panel C - Sedimentary
S149WTS012	130.225418	293.09973	Panel C - Sedimentary
S026WTS034	196.931	35.588176	Panel C - Sedimentary
S009WTS063	63.051	10.308264	Panel C - Sedimentary
S038WTS032	47	9.649311	Panel C - Sedimentary
S060WTS008	409.84	147.80932	Panel C - Sedimentary
S006WTS012	123	28.766184	Panel C - Sedimentary
S169WTS056	-9999.99	-9999.99	Panel C - Sedimentary
S011WTS007	185.8	85.460215	Panel C - Sedimentary
S038WTS005	14.1	4.732378	Panel C - Sedimentary
S169WTS040	-9999.99	-9999.99	Panel C - Sedimentary
S132WTS013	211.115537	21.428057	Panel C - Sedimentary
S103WTS015	363.3893	683.62937	Panel C - Sedimentary
S165WTS038	274.350792	574.42773	Panel C - Sedimentary
S060WTS006	292.433	190.95529	Panel C - Sedimentary
S174WTS007	77.739408	7.946757	Panel C - Sedimentary
S150WTS007	-9999.99	-9999.99	Panel C - Sedimentary
S110WTS022	471	184.37333	Panel C - Sedimentary
S026WTS072	90.275	14.145646	Panel C - Sedimentary
S169WTS060	-9999.99	-9999.99	Panel C - Sedimentary
S154WTS025	370.580195	19.043496	Panel C - Sedimentary
S009WTS065	26.003	9.760061	Panel C - Sedimentary
S182WTS024	341.165602	44.881856	Panel C - Sedimentary
S161WTS010	195.39	151.29226	Panel C - Sedimentary
S026WTS033	175.446	22.271344	Panel C - Sedimentary
S026WTS062	83.458	3.664692	Panel C - Sedimentary
S063WTS008	285.356	583.23282	Panel C - Sedimentary
S110WTS006	268.3	49.948923	Panel C - Sedimentary
S027WTS007	354.4531	221.56857	Panel C - Sedimentary
S015WTS031	255.647	24.11789	Panel C - Sedimentary
S103WTS008	370.8355	441.34834	Panel C - Sedimentary
S011WTS006	291.4	118.28846	Panel C - Sedimentary
S132WTS002	113.632068	15.505446	Panel C - Sedimentary
S177WTS013	358.728662	892.06686	Panel C - Sedimentary
S133WTS015	184.484182	15.73206	Panel C - Sedimentary
S104WTS002	481.6	135.36668	Panel C - Sedimentary
S150WTS008	-9999.99	-9999.99	Panel C - Sedimentary
S078WTS010	122.464183	4.297564	Panel C - Sedimentary
S026WTS037	46.42	8.760467	Panel C - Sedimentary
S032WTS004	380.755	201.68822	Panel C - Sedimentary
S154WTS003	62.91694	7.086925	Panel C - Sedimentary
S026WTS044	60.267	12.232409	Panel C - Sedimentary
S026WTS052	51.83	16.988446	Panel C - Sedimentary
S026WTS075	181.71	20.881133	Panel C - Sedimentary
S076WTS018	531.757	803.99916	Panel C - Sedimentary
S103WTS017	439.7279	459.43431	Panel C - Sedimentary
S061WTS004	246.907	90.211712	Panel C - Sedimentary
S110WTS016	422	174.63204	Panel C - Sedimentary
S142WTS005	-9999.99	-9999.99	Panel C - Sedimentary
S063WTS007	305.365	374.17176	Panel C - Sedimentary
S160WTS007	537.942079	113.58286	Panel C - Sedimentary
S050WTS053	527.779	124.4356	Panel C - Sedimentary
S110WTS003	374.6	156.90944	Panel C - Sedimentary
S174WTS002	153.328796	17.593173	Panel C - Sedimentary
S165WTS007	263.616941	371.49091	Panel C - Sedimentary
S011WTS010	229.8	104.34958	Panel C - Sedimentary
S183WTS024	626.201864	556.06692	Panel C - Sedimentary
S024WTS002	219.762	83.025122	Panel C - Sedimentary
S089WTS016	226.9	114.96094	Panel C - Sedimentary
S063WTS002	308.083	359.51727	Panel C - Sedimentary
S026WTS039	214.548	39.168947	Panel C - Sedimentary
S102WTS013	155.3118	19.041165	Panel C - Sedimentary
S103WTS020	424.3648	190.043	Panel C - Sedimentary
S183WTS004	735.232131	835.88864	Panel C - Sedimentary
S026WTS057	108.461	15.473789	Panel C - Sedimentary
S110WTS026	478.7	310.25421	Panel C - Sedimentary
S024WTS003	243.953	114.7513	Panel C - Sedimentary
S107WTS010	504.7	238.39346	Panel C - Sedimentary
S146WTS007	236.467783	153.46326	Panel C - Sedimentary
S063WTS009	387.704	785.73245	Panel C - Sedimentary
S161WTS027	221.67	10.230653	Panel C - Sedimentary
S150WTS019	-9999.99	-9999.99	Panel C - Sedimentary
S060WTS010	388.563	478.029	Panel C - Sedimentary
S195WTS008	488.37236	182.55037	Panel C - Sedimentary
S143WTS024	227.78	648.60266	Panel C - Sedimentary
S111WTS024	403.2361	158.00234	Panel C - Sedimentary
S146WTS006	186.757223	407.98865	Panel C - Sedimentary
S174WTS001	153.328796	19.63695	Panel C - Sedimentary
S026WTS073	222.653	31.053488	Panel C - Sedimentary
S165WTS008	266.784511	578.98766	Panel C - Sedimentary
S088WTS012	473.8	630.04724	Panel C - Sedimentary
S086WTS006	345.9428	291.98207	Panel C - Sedimentary
S027WTS006	349.7342	223.97677	Panel C - Sedimentary
S050WTS050	160.032	57.860102	Panel C - Sedimentary
S040WTS002	106.7	21.838238	Panel C - Sedimentary
S111WTS021	417.8881	466.30075	Panel C - Sedimentary
S086WTS001	430.2755	898.37507	Panel C - Sedimentary
S150WTS014	-9999.99	-9999.99	Panel C - Sedimentary
S087WTS001	467.31	5.18665	Panel C - Sedimentary
S039WTS026	74.6	7.755878	Panel C - Sedimentary
S150WTS011	-9999.99	-9999.99	Panel C - Sedimentary
S116WTS008	260.929634	4.93385	Panel C - Sedimentary
S032WTS002	246.42	159.86417	Panel C - Sedimentary
S026WTS071	193.807	17.059774	Panel C - Sedimentary
S088WTS010	719.4	154.45509	Panel C - Sedimentary
S089WTS015	238.9	454.63098	Panel C - Sedimentary
S026WTS015	34.902	11.044548	Panel C - Sedimentary
S132WTS012	85.31812	14.028517	Panel C - Sedimentary
S015WTS049	354.644	41.690137	Panel C - Sedimentary
S050WTS041	408.78	101.85166	Panel C - Sedimentary
S066WTS005	45.2	7.772329	Panel C - Sedimentary
S026WTS054	132.889	13.849638	Panel C - Sedimentary
S011WTS004	278.4	129.34289	Panel C - Sedimentary
S130WTS008	369.430502	321.44719	Panel C - Sedimentary
S045WTS004	670	2380.4295	Panel C - Sedimentary
S026WTS059	58.586	8.328673	Panel C - Sedimentary
S060WTS003	188.242	104.19226	Panel C - Sedimentary
S089WTS002	177.2	337.91169	Panel C - Sedimentary
S089WTS010	237	251.67485	Panel C - Sedimentary
S118WTS002	74.30996	2.303153	Panel C - Sedimentary
S015WTS033	366.106	29.737677	Panel C - Sedimentary
S143WTS022	226.58	608.0834	Panel C - Sedimentary
S015WTS058	290.807	54.384829	Panel C - Sedimentary
S183WTS021	542.942233	335.23597	Panel C - Sedimentary
S111WTS010	493.3936	400.43213	Panel C - Sedimentary
S026WTS027	306.632	26.882896	Panel C - Sedimentary
S026WTS066	54.34	7.345328	Panel C - Sedimentary
S184WTS003	259.252889	66.61998	Panel C - Sedimentary
S026WTS074	227.68	21.374858	Panel C - Sedimentary
S182WTS030	355.696055	78.533692	Panel C - Sedimentary
S026WTS032	60.776	18.502172	Panel C - Sedimentary
S038WTS029	129.7	8.261792	Panel C - Sedimentary
S183WTS015	685.434754	425.81863	Panel C - Sedimentary
S086WTS025	430.2755	1031.8537	Panel C - Sedimentary
S104WTS018	484.1	260.7095	Panel C - Sedimentary
S085WTS006	290.4678	85.80845	Panel C - Sedimentary
S089WTS005	265.1	305.44882	Panel C - Sedimentary
S009WTS026	71.186	41.263207	Panel C - Sedimentary
S160WTS002	500.403948	46.445702	Panel C - Sedimentary
S026WTS029	298.828	55.541516	Panel C - Sedimentary
S162WTS005	35.170919	6.138029	Panel C - Sedimentary
S039WTS002	73.2	7.41121	Panel C - Sedimentary
S026WTS060	79.869	15.897221	Panel C - Sedimentary
S026WTS068	99.284	9.192316	Panel C - Sedimentary
S076WTS019	523.763	277.4276	Panel C - Sedimentary
S069WTS011	560.531	1422.6898	Panel C - Sedimentary
S088WTS004	513.4	317.62935	Panel C - Sedimentary
S006WTS001	115.2	25.805323	Panel C - Sedimentary
S061WTS019	234.004	223.31625	Panel C - Sedimentary
S078WTS001	76.794319	12.406655	Panel C - Sedimentary
S006WTS004	84.7	24.248262	Panel C - Sedimentary
S012WTS001	60.9	66.652958	Panel C - Sedimentary
S110WTS018	553.7	285.29434	Panel C - Sedimentary
S024WTS009	225.178	158.3143	Panel C - Sedimentary
S110WTS033	636.2	239.28235	Panel C - Sedimentary
S169WTS043	-9999.99	-9999.99	Panel C - Sedimentary
S024WTS001	222.949	121.74062	Panel C - Sedimentary
S150WTS009	-9999.99	-9999.99	Panel C - Sedimentary
S116WTS006	229.62111	2.943424	Panel C - Sedimentary
S182WTS015	394.666716	155.2946	Panel C - Sedimentary
S169WTS051	-9999.99	-9999.99	Panel C - Sedimentary
S184WTS002	239.608122	72.160275	Panel C - Sedimentary
S142WTS004	-9999.99	-9999.99	Panel C - Sedimentary
S169WTS050	-9999.99	-9999.99	Panel C - Sedimentary
S006WTS003	84.7	27.261587	Panel C - Sedimentary
S183WTS006	726.9868	639.58623	Panel C - Sedimentary
S169WTS022	-9999.99	-9999.99	Panel C - Sedimentary
S165WTS005	306.611047	300.10084	Panel C - Sedimentary
S165WTS037	219.168612	849.18813	Panel C - Sedimentary
S039WTS047	151.1	20.025243	Panel C - Sedimentary
S076WTS009	638.9437	1207.7435	Panel C - Sedimentary
S161WTS017	454.12	148.17593	Panel C - Sedimentary
S088WTS003	537.4	420.28648	Panel C - Sedimentary
S070WTS010	560.5	1016.5767	Panel C - Sedimentary
S165WTS036	256.217391	354.50075	Panel C - Sedimentary
S116WTS001	206.371752	3.783955	Panel C - Sedimentary
S150WTS017	-9999.99	-9999.99	Panel C - Sedimentary
S026WTS026	109.059	76.781059	Panel C - Sedimentary
S012WTS003	56.5	60.029005	Panel C - Sedimentary
S177WTS016	358.728662	1704.5332	Panel C - Sedimentary
S110WTS030	488	186.49127	Panel C - Sedimentary
S026WTS053	59.72	8.746374	Panel C - Sedimentary
S183WTS020	577.267117	383.76855	Panel C - Sedimentary
S174WTS003	153.328796	17.162301	Panel C - Sedimentary
S110WTS031	492.2	100.91084	Panel C - Sedimentary
S060WTS022	516.763	138.6663	Panel C - Sedimentary
S107WTS011	509.6	123.84346	Panel C - Sedimentary
S026WTS046	288.551	33.543847	Panel C - Sedimentary
S088WTS015	477.8	448.1015	Panel C - Sedimentary
S038WTS007	173.6	4.477511	Panel C - Sedimentary
S060WTS007	399.191	195.47545	Panel C - Sedimentary
S150WTS006	-9999.99	-9999.99	Panel C - Sedimentary
S062WTS001	82.4765	35.070877	Panel C - Sedimentary
S050WTS054	400.964	100.02789	Panel C - Sedimentary
S111WTS034	449.6801	4064.0263	Panel C - Sedimentary
S061WTS015	263.856	328.93539	Panel C - Sedimentary
S061WTS007	510.7	234.75642	Panel C - Sedimentary
S050WTS032	273.049	19.338952	Panel C - Sedimentary
S103WTS013	501.5213	541.67189	Panel C - Sedimentary
S026WTS036	275.952	40.431293	Panel C - Sedimentary
S150WTS010	-9999.99	-9999.99	Panel C - Sedimentary
S103WTS019	492.6331	1134.001	Panel C - Sedimentary
S183WTS011	718.682498	636.16599	Panel C - Sedimentary
S050WTS012	528.567	157.59484	Panel C - Sedimentary
S102WTS002	72.3039	9.792568	Panel C - Sedimentary
S050WTS046	347.79	60.312265	Panel C - Sedimentary
S154WTS048	230.466727	12.506943	Panel C - Sedimentary
S154WTS001	62.91694	7.455221	Panel C - Sedimentary
S179WTS004	286.315067	195.51514	Panel C - Sedimentary
S026WTS058	60.695	6.470622	Panel C - Sedimentary
S018WTS015	47.677	10.152318	Panel C - Sedimentary
S111WTS023	399.8185	147.14248	Panel C - Sedimentary
S050WTS015	223.899	31.45952	Panel C - Sedimentary
S092WTS013	98.1975	4.786671	Panel C - Sedimentary
S032WTS003	246.42	126.93246	Panel C - Sedimentary
S015WTS050	354.644	57.588986	Panel C - Sedimentary
S050WTS040	408.78	80.244261	Panel C - Sedimentary
S088WTS009	491.7	505.93188	Panel C - Sedimentary
S184WTS005	322.564728	111.24351	Panel C - Sedimentary
S088WTS001	559.6	1552.5851	Panel C - Sedimentary
S165WTS002	281.084509	356.72207	Panel C - Sedimentary
S032WTS007	365.629	601.22429	Panel C - Sedimentary
S110WTS023	490	119.8317	Panel C - Sedimentary
S088WTS016	510	862.31361	Panel C - Sedimentary
S011WTS014	275.8	226.76136	Panel C - Sedimentary
S183WTS019	584.50372	357.03895	Panel C - Sedimentary
S111WTS011	327.2475	145.21984	Panel C - Sedimentary
S146WTS008	223.941291	198.08623	Panel C - Sedimentary
S050WTS049	123.536	40.446833	Panel C - Sedimentary
S050WTS030	497.195	78.473012	Panel C - Sedimentary
S050WTS021	634.516	209.30226	Panel C - Sedimentary
S071WTS002	597.4229	-9999.99	Panel C - Sedimentary
S026WTS064	210.192	14.735298	Panel C - Sedimentary
S086WTS005	420.0933	585.97774	Panel C - Sedimentary
S027WTS003	517.8798	523.91544	Panel C - Sedimentary
S179WTS003	288.188436	117.03368	Panel C - Sedimentary
S039WTS004	73.2	4.580384	Panel C - Sedimentary
S087WTS005	369.258	2.841896	Panel C - Sedimentary
S119WTS012	11.03849	2.438783	Panel C - Sedimentary
S103WTS002	368.1075	191.81429	Panel C - Sedimentary
S039WTS043	245	13.9279	Panel C - Sedimentary
S027WTS008	346.6615	209.06757	Panel C - Sedimentary
S183WTS010	745.228131	506.79432	Panel C - Sedimentary
S009WTS028	31.44	13.714055	Panel C - Sedimentary
S045WTS010	672.1	4675.6488	Panel C - Sedimentary
S019WTS002	228.4	181.39625	Panel C - Sedimentary
S142WTS007	-9999.99	-9999.99	Panel C - Sedimentary
S070WTS004	515.5	140.85959	Panel C - Sedimentary
S056WTS007	264.051	41.442745	Panel C - Sedimentary
S184WTS004	372.453687	87.428983	Panel C - Sedimentary
S015WTS055	290.807	29.527395	Panel C - Sedimentary
S076WTS014	517.3416	775.82663	Panel C - Sedimentary
S050WTS031	396.098	38.448877	Panel C - Sedimentary
S089WTS017	236.7	322.49386	Panel C - Sedimentary
S060WTS024	275.517	118.06931	Panel C - Sedimentary
S026WTS041	41.84	10.841299	Panel C - Sedimentary
S165WTS006	285.960529	306.98978	Panel C - Sedimentary
S183WTS008	758.115919	979.01154	Panel C - Sedimentary
S132WTS006	298.962104	4.910979	Panel C - Sedimentary
S050WTS019	558.324	137.53074	Panel C - Sedimentary
S076WTS010	638.9437	1153.1425	Panel C - Sedimentary
S110WTS025	306.6	251.81523	Panel C - Sedimentary
S174WTS004	153.328796	17.519924	Panel C - Sedimentary
S024WTS004	261.28	79.961984	Panel C - Sedimentary
S039WTS001	73.2	8.304904	Panel C - Sedimentary
S063WTS004	300.231	477.7309	Panel C - Sedimentary
S065WTS001	140.1	11.873501	Panel C - Sedimentary
S076WTS024	336.503	216.54775	Panel C - Sedimentary
S062WTS002	75.7701	35.515611	Panel C - Sedimentary
S104WTS007	569.5	289.30243	Panel C - Sedimentary
S050WTS029	533.529	82.326391	Panel C - Sedimentary
S142WTS003	-9999.99	-9999.99	Panel C - Sedimentary
S003WTS004	203.117	2.815107	Panel C - Sedimentary
S027WTS005	366.5996	212.3756	Panel C - Sedimentary
S063WTS005	329.751	302.56013	Panel C - Sedimentary
S050WTS063	433.397	46.998244	Panel C - Sedimentary
S032WTS006	365.629	254.18742	Panel C - Sedimentary
S026WTS049	81.11	9.676807	Panel C - Sedimentary
S087WTS003	393.103	3.238119	Panel C - Sedimentary
S110WTS029	514.5	212.5363	Panel C - Sedimentary
S006WTS005	84.7	21.525216	Panel C - Sedimentary
S183WTS012	604.229325	392.6992	Panel C - Sedimentary
S183WTS013	675.897598	399.31402	Panel C - Sedimentary
S110WTS011	293.4	164.97299	Panel C - Sedimentary
S169WTS058	-9999.99	-9999.99	Panel C - Sedimentary
S111WTS012	369.678	175.26703	Panel C - Sedimentary
S078WTS019	90.398558	10.0945	Panel C - Sedimentary
S089WTS001	258.5	281.20294	Panel C - Sedimentary
S111WTS022	400.7156	342.60753	Panel C - Sedimentary
S110WTS024	431	179.84719	Panel C - Sedimentary
S179WTS002	163.585633	43.797231	Panel C - Sedimentary
S088WTS007	773.5	2900.764	Panel C - Sedimentary
S011WTS011	284	116.42815	Panel C - Sedimentary
S050WTS013	477.122	137.20327	Panel C - Sedimentary
S069WTS012	560.531	1523.3034	Panel C - Sedimentary
S064WTS009	400.5	177.19967	Panel C - Sedimentary
S182WTS017	402.839578	128.98168	Panel C - Sedimentary
S182WTS023	312.337128	46.438375	Panel C - Sedimentary
S149WTS017	116.41921	233.89918	Panel C - Sedimentary
S011WTS008	247.4	136.21662	Panel C - Sedimentary
S103WTS023	480.6996	619.48388	Panel C - Sedimentary
S150WTS015	-9999.99	-9999.99	Panel C - Sedimentary
S088WTS008	716.4	1973.6575	Panel C - Sedimentary
S088WTS013	447.4	602.02605	Panel C - Sedimentary
S183WTS009	758.115919	570.89168	Panel C - Sedimentary
S110WTS009	177.1	38.018725	Panel C - Sedimentary
S026WTS030	261.649	33.572191	Panel C - Sedimentary
S019WTS001	202.5	172.11086	Panel C - Sedimentary
S078WTS006	59.648437	7.722188	Panel C - Sedimentary
S169WTS059	-9999.99	-9999.99	Panel C - Sedimentary
S089WTS003	254.4	182.2033	Panel C - Sedimentary
S060WTS027	362.069	105.98596	Panel C - Sedimentary
S195WTS007	534.701926	69.704426	Panel C - Sedimentary
S089WTS014	260.1	212.3264	Panel C - Sedimentary
S184WTS001	236.604409	58.660101	Panel C - Sedimentary
S061WTS016	263.856	320.69418	Panel C - Sedimentary
S089WTS009	297.6	204.6515	Panel C - Sedimentary
S180WTS001	290.226198	77.875293	Panel C - Sedimentary
S110WTS015	383.2	203.74383	Panel C - Sedimentary
S050WTS066	540.811	96.460045	Panel C - Sedimentary
S069WTS034	556.99	829.52186	Panel C - Sedimentary
S050WTS067	604.024	298.02481	Panel C - Sedimentary
S110WTS017	608.7	447.4666	Panel C - Sedimentary
S038WTS001	20.9	5.122614	Panel C - Sedimentary
S006WTS006	90.5	28.515538	Panel C - Sedimentary
S086WTS026	578.9338	1624.3466	Panel C - Sedimentary
S183WTS014	675.897598	844.89259	Panel C - Sedimentary
S111WTS015	471.1921	1115.1316	Panel C - Sedimentary
S050WTS038	373.646	170.69317	Panel C - Sedimentary
S089WTS012	202.6	106.97255	Panel C - Sedimentary
S026WTS065	249.415	23.275551	Panel C - Sedimentary
